# Supplementary material for: PRMT1 is required for the generation of MHC-associated microglia and remyelination in the central nervous system
Source: Life Sci Alliance. 2022 Jun 15;5(10):e202201467. doi: 10.26508/lsa.202201467 (PMC9201232; doi:10.26508/lsa.202201467)
Supplement: Supplementary file 2 [file LSA-2022-01467_TableS2.xlsx]

## Sheet: WTBasal_WTCPZ_CD11Lo_DOWN
Gene Name	ID	Chr	Start	End	Strand	Peak Score	Focus Ratio/Region Size	Annotation	Detailed Annotation	Distance to TSS	Nearest PromoterID	Entrez ID	Nearest Unigene	Nearest Refseq	Nearest Ensembl	Gene Alias	Gene Description	Gene Type	WT_Basal_rep1/	WT_Basal_rep2/	WT_CPZ_CD11clow_rep1/	WT_CPZ_CD11clow_rep2/	WT_Basal vs. WT_CPZ_CD11cLow Log2 Fold Change	WT_Basal vs. WT_CPZ_CD11cLow p-value	WT_Basal vs. WT_CPZ_CD11cLow adj. p-value
Tagln	Merged-chr9-45929735-1	chr9	45928288	45931183	+	79.6	dedup_wt/regions.txt	TTS (NM_008794)	TTS (NM_008794)	6323	NM_011526	21345	Mm.283283	NM_011526	ENSMUSG00000032085	Sm22|Sm22a|Ws310	transgelin	protein-coding	93.63	91.07	21.18	22.61	-2.07618	1.85697e-07	3.45317e-06
Chst1	Merged-chr2-92727335-2	chr2	92724814	92730031	+	148.3	dedup_wt/regions.txt|dedup_wt_low/regions.txt	Intergenic	Intergenic	126305	NM_001356553	76969	Mm.38021	NM_023850	ENSMUSG00000027221	2610008E20Rik|AW125896|C6ST|GST-1|Gst1|KS6ST|KSGAL6ST|KSST	carbohydrate sulfotransferase 1	protein-coding	367.95	279.72	120.82	166.64	-1.16797	1.02594e-05	0.000126073
Slc6a17	Merged-chr3-107481044-1	chr3	107480511	107481577	+	29.4	dedup_wt/regions.txt	intron (NM_172271, intron 6 of 11)	intron (NM_172271, intron 6 of 11)	19696	NR_121629	229706	Mm.212867	NM_172271	ENSMUSG00000027894	D130012J15Rik|Ntt4	solute carrier family 6 (neurotransmitter transporter), member 17	protein-coding	45.99	26.02	0.78	5.86	-3.44363	1.26561e-05	0.000151812
C030013C21Rik	Merged-chr11-80564599-1	chr11	80562707	80566492	+	101.1	dedup_wt/regions.txt	intron (NM_177390, intron 20 of 21)	Lx8b|LINE|L1	-55493	NR_126552	77417	Mm.437510	NR_126552	ENSMUSG00000085078	-	RIKEN cDNA C030013C21 gene	ncRNA	124.84	111.67	36.87	47.73	-1.48143	1.65902e-05	0.000192988
Pglyrp1	Merged-chr7-18881811-2	chr7	18880817	18882599	+	35.65	dedup_wt/regions.txt|dedup_wt_low/regions.txt	Intergenic	Intergenic	-2982	NM_009402	21946	Mm.21855	NM_009402	ENSMUSG00000030413	PGRP|PGRP-S|Pglyrp|Tag7|Tasg7|Tnfsf3l	peptidoglycan recognition protein 1	protein-coding	75.56	68.3	18.83	20.93	-1.8526	1.77219e-05	0.000204626
Mog	Merged-chr17-37022853-2	chr17	37021879	37023860	+	80.6	dedup_wt/regions.txt|dedup_wt_low/regions.txt	intron (NM_010814, intron 1 of 7)	ID4_|SINE|ID	529	NM_010814	17441	Mm.210857	NM_010814	ENSMUSG00000076439	B230317G11Rik	myelin oligodendrocyte glycoprotein	protein-coding	174.12	152.87	66.68	85.41	-1.10177	0.000216642	0.00176943
Cxcl12	Merged-chr6-117191076-1	chr6	117190213	117191940	+	67.8	dedup_wt/regions.txt	Intergenic	Intergenic	22541	NM_001012477	20315	Mm.303231	NM_013655	ENSMUSG00000061353	Pbsf|Scyb12|Sdf1|Tlsf|Tpar1	chemokine (C-X-C motif) ligand 12	protein-coding	95.27	67.22	26.67	30.98	-1.48408	0.000240295	0.00193437
Cxcl12	Merged-chr6-117200740-1	chr6	117199949	117201532	+	46.9	dedup_wt/regions.txt	Intergenic	Intergenic	32205	NM_001012477	20315	Mm.303231	NM_013655	ENSMUSG00000061353	Pbsf|Scyb12|Sdf1|Tlsf|Tpar1	chemokine (C-X-C motif) ligand 12	protein-coding	52.56	55.29	15.69	18.42	-1.66413	0.000486683	0.00349112
Apod	Merged-chr16-31298986-1	chr16	31297470	31300503	+	103.3	dedup_wt/regions.txt	intron (NM_007470, intron 5 of 5)	MTD|LTR|ERVL-MaLR	15822	NM_007470	11815	Mm.2082	NM_007470	ENSMUSG00000022548	-	apolipoprotein D	protein-coding	126.48	114.92	38.44	68.67	-1.17288	0.000964651	0.00616345
Ndufb9	Merged-chr15-58976041-1	chr15	58974681	58977401	+	120.8	dedup_wt/regions.txt	intron (NM_001146180, intron 3 of 13)	intron (NM_001146180, intron 3 of 13)	42240	NM_001364808	66218	Mm.322294	NM_023172	ENSMUSG00000022354	1190008J14Rik|CI-B22	NADH:ubiquinone oxidoreductase subunit B9	protein-coding	160.98	125.76	53.35	83.74	-1.06017	0.00128738	0.00784497
Msra	Merged-chr14-64405721-1	chr14	64405471	64405971	+	7.34	dedup_wt/regions.txt	intron (NM_001253712, intron 1 of 5)	intron (NM_001253712, intron 1 of 5)	11235	NM_001253716	110265	Mm.26713	NM_026322	ENSMUSG00000054733	2310045J23Rik|6530413P12Rik|MSR-A	methionine sulfoxide reductase A	protein-coding	4.93	10.84	0	0	-5.74818	0.0023434	0.0128555
Gramd1b	Merged-chr9-40375271-1	chr9	40375021	40375521	+	14.1	dedup_wt/regions.txt	intron (NM_001357617, intron 2 of 20)	intron (NM_001357617, intron 2 of 20)	1146	NR_151734	235283	Mm.138434	NM_172768	ENSMUSG00000040111	3222402H23|A930008A22Rik|AI593249|mKIAA1201	GRAM domain containing 1B	protein-coding	21.35	11.93	3.14	0.84	-3.02917	0.00327072	0.0168922
Kdr	Merged-chr5-75877393-1	chr5	75876657	75878129	+	54.8	dedup_wt/regions.txt	Intergenic	Intergenic	101062	NM_010612	16542	Mm.285	NM_010612	ENSMUSG00000062960	6130401C07|Flk-1|Flk1|Krd-1|Ly73|VEGFR-2|VEGFR2|orv|sVEGFR-2	kinase insert domain protein receptor	protein-coding	88.7	46.62	25.1	28.47	-1.317	0.00331558	0.0170763
Kcnt1	Merged-chr2-25891855-1	chr2	25891605	25892105	+	10.7	dedup_wt/regions.txt	intron (NM_175462, intron 6 of 31)	intron (NM_175462, intron 6 of 31)	14072	NM_175462	227632	Mm.119462	NM_175462	ENSMUSG00000058740	C030030G16Rik|Slack|Slo2.2|slo2	potassium channel, subfamily T, member 1	protein-coding	13.14	11.93	0.78	0.84	-3.94764	0.0037198	0.0187444
Pde4b	Merged-chr4-102587364-1	chr4	102587114	102587614	+	11.9	dedup_wt/regions.txt	promoter-TSS (NM_001177982)	promoter-TSS (NM_001177982)	-194	NM_001177982	18578	Mm.20181	NM_019840	ENSMUSG00000028525	Dpde4|R74983|dunce	phosphodiesterase 4B, cAMP specific	protein-coding	9.86	16.26	1.57	0.84	-3.44788	0.00455507	0.0220536
Tagln	Merged-chr9-45932584-1	chr9	45931875	45933293	+	41.8	dedup_wt/regions.txt	intron (NM_011526, intron 1 of 4)	intron (NM_011526, intron 1 of 4)	3474	NM_011526	21345	Mm.283283	NM_011526	ENSMUSG00000032085	Sm22|Sm22a|Ws310	transgelin	protein-coding	54.21	44.45	15.69	23.45	-1.32949	0.00628212	0.0282552
Npm3-ps1	Merged-chr6-85104231-1	chr6	85103703	85104760	+	33.3	dedup_wt/regions.txt	Intergenic	Intergenic	28049	NR_002702	108176	Mm.431982	NR_002702		-	nucleoplasmin 3, pseudogene 1	pseudo	32.85	41.2	10.98	15.07	-1.51855	0.00659873	0.0294159
Klrb1a	Merged-chr6-128642411-1	chr6	128642161	128642661	+	9.6	dedup_wt/regions.txt	Intergenic	ID_B1|SINE|B4	-19477	NM_001159902	17057	Mm.16729	NM_010737	ENSMUSG00000030361	Ly55a|NKR-P1.7|NKR-P1A|NKRP12|Nkrp1-a|Nkrp1a|ly-55A	killer cell lectin-like receptor subfamily B member 1A	protein-coding	13.14	9.76	1.57	0	-3.82342	0.00663911	0.0295504
Vstm4	Merged-chr14-32880921-1	chr14	32880589	32881253	+	9.6	dedup_wt/regions.txt	intron (NM_178791, intron 2 of 7)	intron (NM_178791, intron 2 of 7)	24165	NM_178791	320736	Mm.187910	NM_178791	ENSMUSG00000050666	E130203B14Rik	V-set and transmembrane domain containing 4	protein-coding	21.35	4.34	0	0	-6.4182	0.00909262	0.0380293
Cxcl12	Merged-chr6-117270844-1	chr6	117269904	117271785	+	52.5	dedup_wt/regions.txt	Intergenic	Intergenic	102309	NM_001012477	20315	Mm.303231	NM_013655	ENSMUSG00000061353	Pbsf|Scyb12|Sdf1|Tlsf|Tpar1	chemokine (C-X-C motif) ligand 12	protein-coding	73.92	52.04	23.54	33.5	-1.13281	0.00935643	0.0389337
Nwd1	Merged-chr8-72646560-1	chr8	72645881	72647240	+	39	dedup_wt/regions.txt	promoter-TSS (NM_176940)	promoter-TSS (NM_176940)	-151	NM_176940	319555	Mm.390076	NM_176940	ENSMUSG00000048148	A230063L24Rik	NACHT and WD repeat domain containing 1	protein-coding	47.64	44.45	16.47	21.77	-1.26714	0.00972059	0.040075
Myl9	Merged-chr2-156757434-1	chr2	156756712	156758157	+	24.8	dedup_wt/regions.txt	intron (NM_001277187, intron 9 of 11)	intron (NM_001277187, intron 9 of 11)	-18030	NM_172118	98932	Mm.271770	NM_172118	ENSMUSG00000067818	AI327049|MLC20|Mylc2c|RLC-C	myosin, light polypeptide 9, regulatory	protein-coding	31.21	27.1	9.41	10.05	-1.57794	0.0113176	0.0450743
Pqlc3	Merged-chr12-16959020-1	chr12	16958770	16959270	+	7.9	dedup_wt/regions.txt	intron (NM_009072, intron 16 of 32)	B3A|SINE|B2	41098	NM_172574	217430	Mm.379451	NM_172574	ENSMUSG00000045679	C78076|E030024M05Rik	PQ loop repeat containing	protein-coding	9.86	8.67	0	0.84	-4.50557	0.0115004	0.0456079
Mycl	Merged-chr4-122996506-1	chr4	122995098	122997915	+	350.6	dedup_wt/regions.txt	5' UTR (NM_008506, exon 1 of 2)	5' UTR (NM_008506, exon 1 of 2)	575	NM_008506	16918	Mm.1055	NM_008506	ENSMUSG00000028654	AW536278|L-myc|Lmyc-1|Lmyc1|Mycl1|bHLHe38	v-myc avian myelocytomatosis viral oncogene lung carcinoma derived	protein-coding	445.15	379.46	83.94	83.74	-2.29497	1.3926e-20	2.10595e-18
Gpr165	Merged-chrX-96713868-1	chrX	96712056	96715680	+	183.5	dedup_wt/regions.txt	5' UTR (NM_029536, exon 1 of 5)	5' UTR (NM_029536, exon 1 of 5)	400	NM_029536	76206	Mm.256065	NM_029536	ENSMUSG00000031210	6530406P05Rik	G protein-coupled receptor 165	protein-coding	246.39	188.65	24.32	51.08	-2.52909	3.98335e-13	2.00453e-11
Sema4b	Merged-chr7-80192501-1	chr7	80191074	80193929	+	272.7	dedup_wt/regions.txt	intron (NM_013659, intron 1 of 14)	intron (NM_013659, intron 1 of 14)	5660	NM_013659	20352	Mm.275909	NM_013659	ENSMUSG00000030539	SemC|Semac|mKIAA1745	sema domain, immunoglobulin domain (Ig), transmembrane domain (TM) and short cytoplasmic domain, (semaphorin) 4B	protein-coding	358.09	287.3	83.94	91.28	-1.87694	4.60966e-13	2.29245e-11
Sema4b	Merged-chr7-80198590-1	chr7	80197304	80199877	+	337.6	dedup_wt/regions.txt	5' UTR (NM_001360135, exon 1 of 14)	5' UTR (NM_001360135, exon 1 of 14)	149	NM_001360135	20352	Mm.275909	NM_013659	ENSMUSG00000030539	SemC|Semac|mKIAA1745	sema domain, immunoglobulin domain (Ig), transmembrane domain (TM) and short cytoplasmic domain, (semaphorin) 4B	protein-coding	453.37	349.1	104.34	147.38	-1.66994	1.69895e-10	5.57045e-09
Sema4b	Merged-chr7-80210699-1	chr7	80205615	80215783	+	645.9	dedup_wt/regions.txt	intron (NM_013659, intron 2 of 14)	intron (NM_013659, intron 2 of 14)	12258	NM_001360135	20352	Mm.275909	NM_013659	ENSMUSG00000030539	SemC|Semac|mKIAA1745	sema domain, immunoglobulin domain (Ig), transmembrane domain (TM) and short cytoplasmic domain, (semaphorin) 4B	protein-coding	837.74	687.36	248.69	322.39	-1.41559	2.08029e-10	6.70943e-09
Kbtbd12	Merged-chr6-88606271-1	chr6	88604938	88607604	+	79.6	dedup_wt/regions.txt	intron (NM_001278671, intron 4 of 5)	PB1D7|SINE|Alu	21158	NM_001278671	74589	Mm.196226	NM_029013	ENSMUSG00000033182	4833415F11Rik|4933428M03Rik|Klhdc6	kelch repeat and BTB (POZ) domain containing 12	protein-coding	93.63	91.07	14.12	15.91	-2.62114	8.39673e-10	2.421e-08
Hlf	Merged-chr11-90369619-2	chr11	90367930	90371713	+	195.6	dedup_wt/regions.txt|dedup_wt_low/regions.txt	intron (NM_172563, intron 2 of 3)	intron (NM_172563, intron 2 of 3)	21096	NM_172563	217082	Mm.158903	NM_172563	ENSMUSG00000003949	E230015K02Rik	hepatic leukemia factor	protein-coding	386.02	323.08	108.26	136.49	-1.53226	1.02047e-09	2.90554e-08
Mtss1	Merged-chr15-59081741-1	chr15	59080203	59083280	+	237.1	dedup_wt/regions.txt	5' UTR (NM_144800, exon 1 of 15)	5' UTR (NM_144800, exon 1 of 15)	285	NM_001146180	211401	Mm.215481	NM_144800	ENSMUSG00000022353	2310003N14Rik|BC024131|D130001D01Rik|Mim|mKIAA0429	MTSS I-BAR domain containing 1	protein-coding	315.38	247.19	85.51	99.65	-1.59873	2.13732e-09	5.79068e-08
Myo18b	Merged-chr5-112896389-2	chr5	112894754	112897693	+	134.3	dedup_wt/regions.txt|dedup_wt_low/regions.txt	intron (NM_028901, intron 1 of 43)	intron (NM_028901, intron 1 of 43)	139	NM_028901	74376	Mm.441903	NM_028901	ENSMUSG00000072720	4932408L24Rik|4933411E19Rik|Gm448	myosin XVIIIb	protein-coding	279.25	246.11	83.94	97.97	-1.52784	6.78891e-09	1.69523e-07
Rnase10	Merged-chr14-51007269-1	chr14	51004145	51010393	+	378.3	dedup_wt/regions.txt	promoter-TSS (NM_001162863)	promoter-TSS (NM_001162863)	-482	NM_001162863	75019	Mm.318775	NM_029145	ENSMUSG00000021872	4930474F22Rik|Rah1	ribonuclease, RNase A family, 10 (non-active)	protein-coding	537.14	371.87	170.24	180.04	-1.3703	2.85922e-08	6.3103e-07
Mtx3	Merged-chr13-92898310-1	chr13	92897428	92899193	+	79.6	dedup_wt/regions.txt	Intergenic	RMER16_Mm|LTR|ERVK	53542	NR_160868	382793	Mm.296770	NM_001162945	ENSMUSG00000021704	4930470O13Rik|AA409304|AI853833|AU067765|EG624619|Gm1194|Gm6514	metaxin 3	protein-coding	131.41	67.22	17.26	18.42	-2.46063	3.18883e-08	6.97541e-07
Unc79	Merged-chr12-103038671-2	chr12	103036379	103040054	+	127.65	dedup_wt/regions.txt|dedup_wt_low/regions.txt	intron (NM_001081017, intron 7 of 48)	L1MEc|LINE|L1	89357	NM_001081017	217843	Mm.387073	NM_177621	ENSMUSG00000021198	9030205A07Rik|Mlca3	unc-79 homolog	protein-coding	292.39	265.62	86.3	116.4	-1.46041	3.78818e-08	8.13437e-07
Col27a1	Merged-chr4-63215385-2	chr4	63213396	63216938	+	221	dedup_wt/regions.txt|dedup_wt_low/regions.txt	promoter-TSS (NM_025685)	promoter-TSS (NM_025685)	-245	NM_025685	373864	Mm.194116	NM_025685	ENSMUSG00000045672	5730512J02Rik|AI449266	collagen, type XXVII, alpha 1	protein-coding	482.93	379.46	192.21	168.32	-1.25344	1.13241e-07	2.21988e-06
Tspan18	Merged-chr2-93368847-1	chr2	93367009	93370685	+	251.8	dedup_wt/regions.txt	Intergenic	B3|SINE|B2	-34360	NM_183180	241556	Mm.274159	NM_183180	ENSMUSG00000027217	2610042G18Rik|6720430O15|BB226562	tetraspanin 18	protein-coding	333.45	263.45	122.39	117.23	-1.31123	2.47209e-07	4.47878e-06
Sema4b	Merged-chr7-80203117-1	chr7	80201238	80204997	+	167.7	dedup_wt/regions.txt	intron (NM_013659, intron 2 of 14)	intron (NM_013659, intron 2 of 14)	4676	NM_001360135	20352	Mm.275909	NM_013659	ENSMUSG00000030539	SemC|Semac|mKIAA1745	sema domain, immunoglobulin domain (Ig), transmembrane domain (TM) and short cytoplasmic domain, (semaphorin) 4B	protein-coding	223.4	174.55	67.47	74.53	-1.48079	3.27239e-07	5.78031e-06
Atxn1	Merged-chr13-46042804-2	chr13	46041063	46044492	+	260.2	dedup_wt/regions.txt|dedup_wt_low/regions.txt	Intergenic	Intergenic	-77786	NM_001199304	20238	Mm.342683	NM_009124	ENSMUSG00000046876	2900016G23Rik|Atx1|C85907|Gm10786|Sca1	ataxin 1	protein-coding	530.57	365.36	177.3	197.62	-1.25138	4.49531e-07	7.65582e-06
Nos1ap	Merged-chr1-170479711-3	chr1	170474967	170483545	+	468.3	dedup_wt/regions.txt|dedup_wt_low/regions.txt	intron (NR_154593, intron 2 of 9)	(GGGGA)n|Simple_repeat|Simple_repeat	77854	NR_154593	70729	Mm.409310	NM_027528	ENSMUSG00000038473	6330408P19Rik|Capon	nitric oxide synthase 1 (neuronal) adaptor protein	protein-coding	1409.38	985.51	531.12	613.81	-1.06233	1.41869e-06	2.14431e-05
Nos1ap	Merged-chr1-170446822-1	chr1	170445664	170447981	+	102.2	dedup_wt/regions.txt	intron (NR_154593, intron 2 of 9)	B3A|SINE|B2	110288	NR_154593	70729	Mm.409310	NM_027528	ENSMUSG00000038473	6330408P19Rik|Capon	nitric oxide synthase 1 (neuronal) adaptor protein	protein-coding	116.63	119.26	35.3	39.36	-1.66129	1.46028e-06	2.19598e-05
Gp9	Merged-chr6-87777938-1	chr6	87776438	87779439	+	116.9	dedup_wt/regions.txt	promoter-TSS (NM_018762)	promoter-TSS (NM_018762)	-132	NM_018762	54368	Mm.12897	NM_018762	ENSMUSG00000030054	Cd42|GPIX	glycoprotein 9 (platelet)	protein-coding	151.12	124.68	43.93	48.57	-1.5709	1.51775e-06	2.26745e-05
Cecr2	Merged-chr6-120666418-1	chr6	120665371	120667465	+	104.4	dedup_wt/regions.txt	5' UTR (NM_001368706, exon 1 of 19)	5' UTR (NM_001368706, exon 1 of 19)	104	NM_001128151	330409	Mm.333357	NM_001128151	ENSMUSG00000071226	2610101O16Rik|2810409N01Rik|Gtl4	CECR2, histone acetyl-lysine reader	protein-coding	136.34	110.59	38.44	41.03	-1.6294	1.94294e-06	2.83131e-05
Plxna4	Merged-chr6-32587699-2	chr6	32585745	32588958	+	159.3	dedup_wt/regions.txt|dedup_wt_low/regions.txt	5' UTR (NM_175750, exon 1 of 32)	5' UTR (NM_175750, exon 1 of 32)	841	NM_175750	243743	Mm.444029	NM_175750	ENSMUSG00000029765	9330117B14|Plxa4|mKIAA1550	plexin A4	protein-coding	389.3	266.71	131.01	144.03	-1.24726	2.03466e-06	2.9447e-05
Ptger3	Merged-chr3-157628848-1	chr3	157626709	157630988	+	244.5	dedup_wt/regions.txt	intron (NM_011196, intron 2 of 2)	(TG)n|Simple_repeat|Simple_repeat	61956	NM_011196	19218	Mm.30424	NM_011196	ENSMUSG00000040016	EP3|Pgerep3|Ptgerep3	prostaglandin E receptor 3 (subtype EP3)	protein-coding	297.32	274.29	115.32	137.33	-1.17677	2.59595e-06	3.69212e-05
Trp53i11	Merged-chr2-93127654-1	chr2	93125229	93130080	+	163.7	dedup_wt/regions.txt	Intergenic	L2a|LINE|L2	-59894	NR_151503	277414	Mm.41033	NM_001025246	ENSMUSG00000068735	Tp53i11	transformation related protein 53 inducible protein 11	protein-coding	223.4	168.05	47.86	87.09	-1.53356	3.23924e-06	4.49701e-05
Nos1ap	Merged-chr1-170467194-1	chr1	170465037	170469352	+	240.5	dedup_wt/regions.txt	intron (NR_154593, intron 2 of 9)	B3A|SINE|B2	89916	NR_154593	70729	Mm.409310	NM_027528	ENSMUSG00000038473	6330408P19Rik|Capon	nitric oxide synthase 1 (neuronal) adaptor protein	protein-coding	320.31	249.36	126.31	123.93	-1.18092	3.83416e-06	5.22424e-05
Sema6d	Merged-chr2-124610202-2	chr2	124609152	124611301	+	66.8	dedup_wt/regions.txt|dedup_wt_low/regions.txt	promoter-TSS (NM_001291000)	promoter-TSS (NM_001291000)	-70	NM_172537	214968	Mm.330536	NM_172537	ENSMUSG00000027200	1110067B02Rik|AA409156|D330011G23|mKIAA1479	sema domain, transmembrane domain (TM), and cytoplasmic domain, (semaphorin) 6D	protein-coding	146.19	125.76	32.95	58.62	-1.57017	8.74514e-06	0.000109554
Cdh23	Merged-chr10-60638802-2	chr10	60634623	60641670	+	312.35	dedup_wt/regions.txt|dedup_wt_low/regions.txt	intron (NR_045556, intron 4 of 68)	intron (NR_045556, intron 4 of 68)	58344	NM_023370	22295	Mm.440327	NM_023370	ENSMUSG00000012819	4930542A03Rik|USH1D|ahl|ahl1|bob|bus|mdfw|nmf112|nmf181|nmf252|sals|v	cadherin 23 (otocadherin)	protein-coding	657.05	444.51	250.26	275.5	-1.06214	9.8648e-06	0.000121866
Slc39a12	Merged-chr2-14341874-3	chr2	14339643	14343152	+	83.0667	dedup_wt/regions.txt|dedup_wt_low/regions.txt	Intergenic	B4|SINE|B4	-47001	NM_001012305	277468	Mm.44662	NM_001012305	ENSMUSG00000036949	AW046938|Gm731	solute carrier family 39 (zinc transporter), member 12	protein-coding	275.96	224.42	84.73	125.61	-1.24765	1.00232e-05	0.000123477
Srl	Merged-chr16-4512232-2	chr16	4509745	4514145	+	226.6	dedup_wt/regions.txt|dedup_wt_low/regions.txt	intron (NM_175347, intron 1 of 6)	B1_Mur2|SINE|Alu	11121	NM_001347162	106393	Mm.35811	NM_175347	ENSMUSG00000022519	9830004M20Rik|AW108387|sar	sarcalumenin	protein-coding	478	346.93	152.2	217.72	-1.15335	1.02475e-05	0.000125979
2610042L04Rik	Merged-chr14-4415537-1	chr14	4414911	4416163	+	75.1	dedup_wt/regions.txt	Intergenic	CpG	80774	NM_001309398	554327	Mm.460196	NM_001309398	ENSMUSG00000079388	Tksn|takusan	RIKEN cDNA 2610042L04 gene	protein-coding	114.98	68.3	25.89	25.96	-1.80628	1.16224e-05	0.000140836
Acvr2b	Merged-chr9-119409359-1	chr9	119408351	119410368	+	53.1	dedup_wt/regions.txt	intron (NM_007397, intron 1 of 9)	intron (NM_007397, intron 1 of 9)	7181	NM_007397	11481	Mm.8940	NM_007397	ENSMUSG00000061393	4930516B21Rik|AI047905|ActRIIB	activin receptor IIB	protein-coding	68.99	56.38	14.12	15.91	-2.05568	1.34217e-05	0.000159767
Etv1	Merged-chr12-39040065-1	chr12	39038196	39041934	+	186.3	dedup_wt/regions.txt	Intergenic	Intergenic	256354	NM_001163154	14009	Mm.4866	NM_007960	ENSMUSG00000004151	ER81|Etsrp81	ets variant 1	protein-coding	233.25	203.82	99.63	96.3	-1.15359	1.54934e-05	0.000181631
Srl	Merged-chr16-4518775-1	chr16	4517323	4520227	+	160.9	dedup_wt/regions.txt	intron (NM_175347, intron 1 of 6)	B1_Mur1|SINE|Alu	4291	NM_001347162	106393	Mm.35811	NM_175347	ENSMUSG00000022519	9830004M20Rik|AW108387|sar	sarcalumenin	protein-coding	225.04	160.46	64.33	89.6	-1.31805	1.72377e-05	0.00019967
Tmem52	Merged-chr4-155467989-2	chr4	155466411	155470545	+	114.55	dedup_wt/regions.txt|dedup_wt_low/regions.txt	promoter-TSS (NM_001253858)	promoter-TSS (NM_001253858)	-636	NM_001253858	69671	Mm.45401	NM_027161	ENSMUSG00000023153	2310043I08Rik	transmembrane protein 52	protein-coding	279.25	204.91	79.24	122.26	-1.2603	2.03866e-05	0.000230545
Fry	Merged-chr5-150279030-1	chr5	150277970	150280091	+	89.2	dedup_wt/regions.txt	intron (NM_172887, intron 1 of 60)	intron (NM_172887, intron 1 of 60)	19100	NM_172887	320365	Mm.216590	NM_172887	ENSMUSG00000056602	13CDNA73|9330186A19Rik|AF346502|AI462658|C87180|D930046M03|cg003|mKIAA4143	FRY microtubule binding protein	protein-coding	108.41	99.74	25.89	42.71	-1.60263	2.18382e-05	0.000244813
Klhdc8b	Merged-chr9-108452067-1	chr9	108450667	108453468	+	230.9	dedup_wt/regions.txt	intron (NM_001359428, intron 1 of 5)	intron (NM_001359428, intron 1 of 5)	734	NM_001359428	78267	Mm.283194	NM_030075	ENSMUSG00000032609	4931406O17Rik	kelch domain containing 8B	protein-coding	321.96	230.93	125.52	128.12	-1.11688	2.30334e-05	0.000256323
Camk2n1	Merged-chr4-138455229-2	chr4	138453631	138457123	+	202.7	dedup_wt/regions.txt|dedup_wt_low/regions.txt	intron (NM_025451, intron 1 of 1)	CpG-10550	229	NM_025451	66259	Mm.41603	NM_025451	ENSMUSG00000046447	1810006K23Rik|AI848599|AI891706	calcium/calmodulin-dependent protein kinase II inhibitor 1	protein-coding	405.73	317.66	185.15	171.66	-1.01432	2.30761e-05	0.000256555
Sema6d	Merged-chr2-124620744-1	chr2	124619825	124621663	+	68.9	dedup_wt/regions.txt	intron (NM_172537, intron 1 of 16)	intron (NM_172537, intron 1 of 16)	10448	NM_199238	214968	Mm.330536	NM_172537	ENSMUSG00000027200	1110067B02Rik|AA409156|D330011G23|mKIAA1479	sema domain, transmembrane domain (TM), and cytoplasmic domain, (semaphorin) 6D	protein-coding	82.13	78.06	22.75	25.96	-1.71688	2.31396e-05	0.000257068
Itga9	Merged-chr9-118648348-1	chr9	118644915	118651782	+	204.9	dedup_wt/regions.txt	intron (NM_133721, intron 4 of 27)	intron (NM_133721, intron 4 of 27)	41639	NM_133721	104099	Mm.335520	NM_133721	ENSMUSG00000039115	(alpha)9|2610002H11Rik|6720458D17Rik|AI461869|D130073C02|D9Ertd428e	integrin alpha 9	protein-coding	234.9	238.52	105.13	117.23	-1.09119	2.33636e-05	0.000259168
Sema4b	Merged-chr7-80171647-1	chr7	80171065	80172230	+	29.9	dedup_wt/regions.txt	Intergenic	Intergenic	-15194	NM_013659	20352	Mm.275909	NM_013659	ENSMUSG00000030539	SemC|Semac|mKIAA1745	sema domain, immunoglobulin domain (Ig), transmembrane domain (TM) and short cytoplasmic domain, (semaphorin) 4B	protein-coding	37.78	32.53	1.57	6.7	-3.1004	2.3689e-05	0.000262189
Tjp1	Merged-chr7-65466856-1	chr7	65465962	65467750	+	53.6	dedup_wt/regions.txt	Intergenic	Intergenic	-95612	NM_001163574	21872	Mm.4342	NM_009386	ENSMUSG00000030516	ZO1	tight junction protein 1	protein-coding	73.92	54.21	16.47	16.75	-1.93665	3.10495e-05	0.000332962
Gpr165	Merged-chrX-96609859-2	chrX	96607932	96612026	+	160.95	dedup_wt/regions.txt|dedup_wt_low/regions.txt	Intergenic	Intergenic	-103489	NM_029536	76206	Mm.256065	NM_029536	ENSMUSG00000031210	6530406P05Rik	G protein-coupled receptor 165	protein-coding	317.03	256.95	103.56	156.59	-1.13913	3.46838e-05	0.000367153
Hlf	Merged-chr11-90359018-1	chr11	90358176	90359861	+	48.6	dedup_wt/regions.txt	intron (NM_172563, intron 2 of 3)	intron (NM_172563, intron 2 of 3)	31899	NM_172563	217082	Mm.158903	NM_172563	ENSMUSG00000003949	E230015K02Rik	hepatic leukemia factor	protein-coding	72.28	45.54	14.91	13.4	-2.04086	4.04414e-05	0.00041956
Jph3	Merged-chr8-121776236-1	chr8	121773045	121779428	+	356.8	dedup_wt/regions.txt	intron (NM_020605, intron 2 of 4)	intron (NM_020605, intron 2 of 4)	45677	NM_020605	57340	Mm.306870	NM_020605	ENSMUSG00000025318	JP-3|Jp3	junctophilin 3	protein-coding	505.93	351.27	192.21	229.44	-1.01832	4.29063e-05	0.000442191
Cdh23	Merged-chr10-60614375-2	chr10	60613161	60616656	+	100.85	dedup_wt/regions.txt|dedup_wt_low/regions.txt	intron (NR_045556, intron 4 of 68)	intron (NR_045556, intron 4 of 68)	81582	NM_023370	22295	Mm.440327	NM_023370	ENSMUSG00000012819	4930542A03Rik|USH1D|ahl|ahl1|bob|bus|mdfw|nmf112|nmf181|nmf252|sals|v	cadherin 23 (otocadherin)	protein-coding	243.11	177.8	74.53	106.35	-1.21297	4.60453e-05	0.000471754
Tppp	Merged-chr13-74023120-2	chr13	74020861	74026681	+	276.75	dedup_wt/regions.txt|dedup_wt_low/regions.txt	intron (NM_182839, intron 2 of 3)	intron (NM_182839, intron 2 of 3)	14352	NM_182839	72948	Mm.39752	NM_182839	ENSMUSG00000021573	2900041A09Rik|AI849835	tubulin polymerization promoting protein	protein-coding	588.06	404.39	210.25	277.18	-1.02151	4.96507e-05	0.000503471
Tppp	Merged-chr13-74029415-1	chr13	74027782	74031048	+	138.9	dedup_wt/regions.txt	intron (NM_182839, intron 2 of 3)	L1M4|LINE|L1	19996	NM_182839	72948	Mm.39752	NM_182839	ENSMUSG00000021573	2900041A09Rik|AI849835	tubulin polymerization promoting protein	protein-coding	167.55	156.12	57.27	81.23	-1.22468	6.61427e-05	0.000640676
Crim1	Merged-chr17-78200536-1	chr17	78199628	78201444	+	114	dedup_wt/regions.txt	5' UTR (NM_015800, exon 1 of 17)	5' UTR (NM_015800, exon 1 of 17)	288	NM_015800	50766	Mm.311912	NM_015800	ENSMUSG00000024074	AU015004	cysteine rich transmembrane BMP regulator 1 (chordin like)	protein-coding	156.05	116.01	54.13	56.11	-1.29442	6.63495e-05	0.00064226
Slc5a10	Merged-chr11-61716250-1	chr11	61714911	61717590	+	138.3	dedup_wt/regions.txt	exon (NM_001033227, exon 3 of 16)	exon (NM_001033227, exon 3 of 16)	4549	NM_001033227	109342	Mm.441070	NM_001033227	ENSMUSG00000042371	C330021F16Rik|SGLT5	solute carrier family 5 (sodium/glucose cotransporter), member 10	protein-coding	206.97	129.02	53.35	79.55	-1.32929	7.41807e-05	0.000708577
Crim1	Merged-chr17-77933457-1	chr17	77932069	77934846	+	128.2	dedup_wt/regions.txt	Intergenic	ORR1B2|LTR|ERVL-MaLR	-266791	NM_015800	50766	Mm.311912	NM_015800	ENSMUSG00000024074	AU015004	cysteine rich transmembrane BMP regulator 1 (chordin like)	protein-coding	175.76	130.1	61.98	67.83	-1.22822	7.95997e-05	0.000752099
2610042L04Rik	Merged-chr14-4499367-2	chr14	4498399	4500509	+	111.2	dedup_wt/regions.txt|dedup_wt_low/regions.txt	Intergenic	CpG	164691	NM_001309398	554327	Mm.460196	NM_001309398	ENSMUSG00000079388	Tksn|takusan	RIKEN cDNA 2610042L04 gene	protein-coding	236.54	151.78	86.3	83.74	-1.18048	9.03198e-05	0.000840527
Cacnb2	Merged-chr2-14604276-1	chr2	14603317	14605235	+	134.9	dedup_wt/regions.txt	promoter-TSS (NM_023116)	promoter-TSS (NM_023116)	-30	NM_023116	12296	Mm.313930	NM_023116	ENSMUSG00000057914	AW060387|CAB2|Cavbeta2|Cchb2	calcium channel, voltage-dependent, beta 2 subunit	protein-coding	192.19	132.27	57.27	77.88	-1.25548	9.25062e-05	0.00085818
Rbfox1	Merged-chr16-7069873-1	chr16	7068301	7071445	+	122.5	dedup_wt/regions.txt	promoter-TSS (NM_183188)	promoter-TSS (NM_183188)	38	NM_183188	268859	Mm.370334	NM_021477	ENSMUSG00000008658	A2bp|A2bp1|Hrnbp1|fox-1	RNA binding protein, fox-1 homolog (C. elegans) 1	protein-coding	154.41	133.35	53.35	69.5	-1.22513	0.000101655	0.000929379
Prdm11	Merged-chr2-93046046-2	chr2	93045089	93046826	+	121.05	dedup_wt/regions.txt|dedup_wt_low/regions.txt	intron (NM_001177536, intron 1 of 6)	CpG	208	NM_001368849	100042784	Mm.102816	NM_001177536	ENSMUSG00000075028	8030443D09Rik|AA163972|Gm29694|Gm707	PR domain containing 11	protein-coding	248.04	187.56	106.69	103	-1.04721	0.000130859	0.00115574
Itga9	Merged-chr9-118748060-2	chr9	118746708	118749820	+	111.15	dedup_wt/regions.txt|dedup_wt_low/regions.txt	intron (NM_001113514, intron 1 of 13)	intron (NM_001113514, intron 1 of 13)	36572	NM_001113514	104099	Mm.335520	NM_133721	ENSMUSG00000039115	(alpha)9|2610002H11Rik|6720458D17Rik|AI461869|D130073C02|D9Ertd428e	integrin alpha 9	protein-coding	203.69	171.3	76.88	98.81	-1.09028	0.000149588	0.00129351
Gabbr1	Merged-chr17-37046410-2	chr17	37045448	37047161	+	56.25	dedup_wt/regions.txt|dedup_wt_low/regions.txt	intron (NM_019439, intron 1 of 22)	CpG	338	NM_019439	54393	Mm.32191	NM_019439	ENSMUSG00000024462	GABAB1|GABAbR1|bM573K1.1	gamma-aminobutyric acid (GABA) B receptor, 1	protein-coding	139.62	94.32	46.29	47.73	-1.30328	0.000188863	0.00157776
Hlf	Merged-chr11-90356251-2	chr11	90355116	90357534	+	70.55	dedup_wt/regions.txt|dedup_wt_low/regions.txt	intron (NM_172563, intron 2 of 3)	intron (NM_172563, intron 2 of 3)	34592	NM_172563	217082	Mm.158903	NM_172563	ENSMUSG00000003949	E230015K02Rik	hepatic leukemia factor	protein-coding	147.84	123.6	43.93	69.5	-1.2563	0.000191061	0.00159209
Tspan18	Merged-chr2-93334242-2	chr2	93333348	93335285	+	95.3	dedup_wt/regions.txt|dedup_wt_low/regions.txt	5' UTR (NM_183180, exon 1 of 10)	5' UTR (NM_183180, exon 1 of 10)	171	NM_183180	241556	Mm.274159	NM_183180	ENSMUSG00000027217	2610042G18Rik|6720430O15|BB226562	tetraspanin 18	protein-coding	202.04	159.37	69.82	97.14	-1.10957	0.000216577	0.00176939
Tjp1	Merged-chr7-65388278-1	chr7	65386032	65390525	+	122.5	dedup_wt/regions.txt	Intergenic	Intergenic	-17034	NM_001163574	21872	Mm.4342	NM_009386	ENSMUSG00000030516	ZO1	tight junction protein 1	protein-coding	137.98	144.19	68.25	62.8	-1.10732	0.000277924	0.00218506
Crim1	Merged-chr17-77969591-1	chr17	77968566	77970616	+	105.6	dedup_wt/regions.txt	Intergenic	RMER16|LTR|ERVK	-230657	NM_015800	50766	Mm.311912	NM_015800	ENSMUSG00000024074	AU015004	cysteine rich transmembrane BMP regulator 1 (chordin like)	protein-coding	157.69	98.66	50.21	56.94	-1.2459	0.000307086	0.00237837
Sec16b	Merged-chr1-157554682-2	chr1	157553635	157555760	+	92.5	dedup_wt/regions.txt|dedup_wt_low/regions.txt	intron (NM_033354, intron 16 of 27)	intron (NM_033354, intron 16 of 27)	28527	NM_001159986	89867	Mm.87114	NM_033354	ENSMUSG00000026589	Lztr2|Rgpr|Rgpr-p117	SEC16 homolog B (S. cerevisiae)	protein-coding	208.61	151.78	76.1	95.46	-1.06352	0.000363251	0.00273545
Pdlim5	Merged-chr3-142314036-1	chr3	142312917	142315156	+	76.8	dedup_wt/regions.txt	intron (NM_019809, intron 4 of 7)	MT2B1|LTR|ERVL	77814	NM_001190857	56376	Mm.117709	NM_019808	ENSMUSG00000028273	1110001A05Rik|AI987914|C87059|Enh|Enh1|Enh2|Enh3|LIM	PDZ and LIM domain 5	protein-coding	98.56	82.4	37.66	34.33	-1.32268	0.000372079	0.00279037
Lrrc4	Merged-chr6-28803565-1	chr6	28802581	28804550	+	72.3	dedup_wt/regions.txt	intron (NM_019776, intron 16 of 23)	intron (NM_019776, intron 16 of 23)	28182	NM_138682	192198	Mm.443660	NM_138682	ENSMUSG00000049939	MBAG1|NGL-2|NGL2|NLG-2|Nag14	leucine rich repeat containing 4	protein-coding	87.06	81.31	31.38	35.17	-1.3375	0.000439181	0.00320861
2610042L04Rik	Merged-chr14-4334763-2	chr14	4333987	4335345	+	59.1	dedup_wt/regions.txt|dedup_wt_low/regions.txt	promoter-TSS (NM_001309398)	promoter-TSS (NM_001309398)	-97	NM_001309398	554327	Mm.460196	NM_001309398	ENSMUSG00000079388	Tksn|takusan	RIKEN cDNA 2610042L04 gene	protein-coding	134.7	83.48	43.93	46.06	-1.26351	0.000510792	0.00362458
Ptger3	Merged-chr3-157617021-2	chr3	157616132	157618285	+	90.5	dedup_wt/regions.txt|dedup_wt_low/regions.txt	intron (NM_011196, intron 2 of 2)	intron (NM_011196, intron 2 of 2)	50316	NM_011196	19218	Mm.30424	NM_011196	ENSMUSG00000040016	EP3|Pgerep3|Ptgerep3	prostaglandin E receptor 3 (subtype EP3)	protein-coding	179.05	144.19	61.98	91.28	-1.07277	0.000580226	0.00403801
Tjp1	Merged-chr7-65475921-1	chr7	65475101	65476741	+	77.9	dedup_wt/regions.txt	Intergenic	CT-rich|Low_complexity|Low_complexity	-104677	NM_001163574	21872	Mm.4342	NM_009386	ENSMUSG00000030516	ZO1	tight junction protein 1	protein-coding	111.7	75.89	41.58	33.5	-1.30712	0.000588174	0.00407705
Klrd1	Merged-chr6-129591832-1	chr6	129591034	129592631	+	44	dedup_wt/regions.txt	promoter-TSS (NM_010654)	promoter-TSS (NM_010654)	22	NM_010654	16643	Mm.391515	NM_010654	ENSMUSG00000030165	CD94	killer cell lectin-like receptor, subfamily D, member 1	protein-coding	52.56	48.79	10.98	19.26	-1.74704	0.000590102	0.00408564
Sema6d	Merged-chr2-124613189-1	chr2	124611958	124614420	+	81.3	dedup_wt/regions.txt	intron (NM_172537, intron 1 of 16)	intron (NM_172537, intron 1 of 16)	2893	NM_199238	214968	Mm.330536	NM_172537	ENSMUSG00000027200	1110067B02Rik|AA409156|D330011G23|mKIAA1479	sema domain, transmembrane domain (TM), and cytoplasmic domain, (semaphorin) 6D	protein-coding	116.63	79.14	22.75	50.24	-1.41784	0.000702112	0.00473184
Cdh23	Merged-chr10-60687179-1	chr10	60686375	60687983	+	71.7	dedup_wt/regions.txt	intron (NR_045556, intron 1 of 68)	CpG-1084	9311	NM_023370	22295	Mm.440327	NM_023370	ENSMUSG00000012819	4930542A03Rik|USH1D|ahl|ahl1|bob|bus|mdfw|nmf112|nmf181|nmf252|sals|v	cadherin 23 (otocadherin)	protein-coding	91.99	76.98	22.75	41.87	-1.38517	0.000713388	0.00479801
Tbx19	Merged-chr1-165161188-1	chr1	165160406	165161970	+	83	dedup_wt/regions.txt	promoter-TSS (NM_032005)	promoter-TSS (NM_032005)	-415	NM_032005	83993	Mm.190649	NM_032005	ENSMUSG00000026572	AU019250|D1Ertd754e|Tpit	T-box 19	protein-coding	108.41	88.9	36.09	48.57	-1.21612	0.000797012	0.00525432
Ptar1	Merged-chr19-23699884-1	chr19	23699634	23700134	+	15.8	dedup_wt/regions.txt	intron (NM_028208, intron 2 of 6)	intron (NM_028208, intron 2 of 6)	12484	NM_028208	72351	Mm.474795	NM_028208	ENSMUSG00000074925	1700084D09Rik|2010013L17Rik|4930428J16Rik|AI449677	protein prenyltransferase alpha subunit repeat containing 1	protein-coding	23	15.18	0	3.35	-3.52855	0.000906263	0.00586242
Yes1	Merged-chr5-32633715-1	chr5	32632949	32634481	+	40.1	dedup_wt/regions.txt	intron (NM_009535, intron 1 of 11)	intron (NM_009535, intron 1 of 11)	22544	NM_001205133	22612	Mm.4558	NM_009535	ENSMUSG00000014932	Yes|p61-Yes	YES proto-oncogene 1, Src family tyrosine kinase	protein-coding	59.13	37.95	18.04	10.05	-1.76889	0.000919698	0.00593697
Efnb1	Merged-chrX-99165199-1	chrX	99164024	99166374	+	58.2	dedup_wt/regions.txt	Intergenic	Intergenic	29138	NM_010110	13641	Mm.3374	NM_010110	ENSMUSG00000031217	Cek5-L|EFL-3|Elk-L|Epl2|Eplg2|LERK-2|Lerk2|Stra1	ephrin B1	protein-coding	68.99	66.13	21.97	29.31	-1.39871	0.000956233	0.00611758
Setbp1	Merged-chr18-79110075-1	chr18	79109486	79110665	+	58.7	dedup_wt/regions.txt	promoter-TSS (NM_053099)	promoter-TSS (NM_053099)	-684	NM_053099	240427	Mm.312871	NM_053099	ENSMUSG00000024548	C130092E12|Seb|mKIAA0437	SET binding protein 1	protein-coding	80.49	59.63	30.6	22.61	-1.38404	0.00112904	0.00703483
Gm10790	Merged-chr13-41890343-1	chr13	41889835	41890852	+	26	dedup_wt/regions.txt	intron (NR_033545, intron 3 of 6)	intron (NR_033545, intron 3 of 6)	24428	NR_033545	100038577	Mm.387093	NR_033545	ENSMUSG00000113856	-	predicted gene 10790	ncRNA	24.64	33.61	6.28	6.7	-2.17879	0.00130049	0.00790861
Tspan18	Merged-chr2-93358490-1	chr2	93357783	93359197	+	28.8	dedup_wt/regions.txt	Intergenic	Intergenic	-24003	NM_183180	241556	Mm.274159	NM_183180	ENSMUSG00000027217	2610042G18Rik|6720430O15|BB226562	tetraspanin 18	protein-coding	42.71	27.1	8.63	9.21	-1.9521	0.00147841	0.00880716
Khdrbs3	Merged-chr15-69016142-1	chr15	69015185	69017100	+	51.4	dedup_wt/regions.txt	intron (NM_010158, intron 3 of 8)	intron (NM_010158, intron 3 of 8)	87722	NM_010158	13992	Mm.17964	NM_010158	ENSMUSG00000022332	Etle|SLM-2|Salp|Slm2|T-STAR	KH domain containing, RNA binding, signal transduction associated 3	protein-coding	75.56	48.79	15.69	28.47	-1.48375	0.0016901	0.00980706
Khdrbs3	Merged-chr15-69086096-1	chr15	69085313	69086879	+	46.3	dedup_wt/regions.txt	intron (NM_010158, intron 7 of 8)	intron (NM_010158, intron 7 of 8)	157676	NM_010158	13992	Mm.17964	NM_010158	ENSMUSG00000022332	Etle|SLM-2|Salp|Slm2|T-STAR	KH domain containing, RNA binding, signal transduction associated 3	protein-coding	72.28	41.2	16.47	22.61	-1.52136	0.00176492	0.0101597
Fam83g	Merged-chr11-61678372-1	chr11	61678122	61678622	+	13	dedup_wt/regions.txt	intron (NM_001033227, intron 11 of 15)	intron (NM_001033227, intron 11 of 15)	-6038	NM_178618	69640	Mm.458559	NM_178618	ENSMUSG00000042377	2310040C09Rik|AI506990|wly	family with sequence similarity 83, member G	protein-coding	16.43	14.09	0.78	1.67	-3.63999	0.00181266	0.010368
Srl	Merged-chr16-4496543-1	chr16	4495929	4497158	+	19.2	dedup_wt/regions.txt	exon (NM_175347, exon 2 of 7)	exon (NM_175347, exon 2 of 7)	26523	NM_001347162	106393	Mm.35811	NM_175347	ENSMUSG00000022519	9830004M20Rik|AW108387|sar	sarcalumenin	protein-coding	23	21.68	3.92	4.19	-2.4605	0.00197581	0.0111591
Wdr44	Merged-chrX-23601294-1	chrX	23600240	23602348	+	79	dedup_wt/regions.txt	Intergenic	Lx6|LINE|L1	-91757	NM_001305675	72404	Mm.423	NM_175180	ENSMUSG00000036769	2610034K17Rik|RAB11BP|RPH11	WD repeat domain 44	protein-coding	118.27	73.72	43.15	41.87	-1.15986	0.00197975	0.0111759
Mmp28	Merged-chr11-83467027-1	chr11	83465904	83468150	+	97.7	dedup_wt/regions.txt	Intergenic	Intergenic	-3987	NM_080453	118453	Mm.264648	NM_080453	ENSMUSG00000020682	D130023P12	matrix metallopeptidase 28 (epilysin)	protein-coding	124.84	105.16	46.29	65.32	-1.03977	0.00220606	0.0122015
Hrh2	Merged-chr13-54227754-1	chr13	54226746	54228763	+	50.2	dedup_wt/regions.txt	intron (NR_153432, intron 3 of 3)	L2c|LINE|L2	35621	NR_153432	15466	Mm.57243	NM_008286	ENSMUSG00000034987	H2R|HH2R	histamine receptor H2	protein-coding	60.78	56.38	19.61	25.96	-1.36159	0.00234133	0.0128465
Tirap	Merged-chr9-35203797-2	chr9	35203020	35204534	+	37.35	dedup_wt/regions.txt|dedup_wt_low/regions.txt	TTS (NM_001359815)	TTS (NM_001359815)	-3486	NM_001177845	117149	Mm.23987	NM_054096	ENSMUSG00000032041	AA407980|C130027E04Rik|Mal|Tlr4ap|Wyatt	toll-interleukin 1 receptor (TIR) domain-containing adaptor protein	protein-coding	75.56	58.55	23.54	30.98	-1.29127	0.00237074	0.0129839
Ralgps1	Merged-chr2-33303584-1	chr2	33302559	33304609	+	82.4	dedup_wt/regions.txt	intron (NM_001290570, intron 3 of 16)	intron (NM_001290570, intron 3 of 16)	67910	NM_001290570	241308	Mm.274249	NM_175211	ENSMUSG00000038831	5830418G11Rik|AI853783|AI854138|RALGEF2|RALGPS1A|RalGEF 2|mKIAA0351	Ral GEF with PH domain and SH3 binding motif 1	protein-coding	129.77	72.64	42.36	47.73	-1.1514	0.00242013	0.0132178
Sik2	Merged-chr9-50977595-1	chr9	50976452	50978738	+	76.8	dedup_wt/regions.txt	intron (NM_178710, intron 3 of 15)	intron (NM_178710, intron 3 of 15)	31478	NM_178710	235344	Mm.104932	NM_178710	ENSMUSG00000037112	G630080D20Rik|Snf1lk2	salt inducible kinase 2	protein-coding	103.49	79.14	41.58	42.71	-1.10615	0.00243382	0.0132729
Prkca	Merged-chr11-108259040-1	chr11	108258442	108259638	+	37.8	dedup_wt/regions.txt	intron (NM_011101, intron 2 of 16)	intron (NM_011101, intron 2 of 16)	84848	NM_011101	18750	Mm.222178	NM_011101	ENSMUSG00000050965	AI875142|Pkca	protein kinase C, alpha	protein-coding	59.13	33.61	12.55	17.59	-1.6049	0.00256704	0.0138643
Tmc7	Merged-chr7-118559289-1	chr7	118558476	118560102	+	57.6	dedup_wt/regions.txt	intron (NM_172476, intron 4 of 15)	intron (NM_172476, intron 4 of 15)	25397	NM_172476	209760	Mm.69380	NM_172476	ENSMUSG00000042246	1700030H01Rik|C230064B05|C630024K23Rik	transmembrane channel-like gene family 7	protein-coding	67.35	66.13	28.24	28.47	-1.23423	0.00274501	0.0146832
Efnb1	Merged-chrX-99217017-2	chrX	99216308	99217586	+	32.75	dedup_wt/regions.txt|dedup_wt_low/regions.txt	Intergenic	CpG	80886	NM_010110	13641	Mm.3374	NM_010110	ENSMUSG00000031217	Cek5-L|EFL-3|Elk-L|Epl2|Eplg2|LERK-2|Lerk2|Stra1	ephrin B1	protein-coding	60.78	60.71	28.24	21.77	-1.27833	0.00331984	0.0170923
Lilra5	Merged-chr7-4227091-1	chr7	4226130	4228052	+	63.2	dedup_wt/regions.txt	Intergenic	B1_Mur3|SINE|Alu	-10663	NM_001081239	232801	Mm.258061	NM_001081239	ENSMUSG00000070873	E030017K20|EG232801|Gm4878|Lilrc1	leukocyte immunoglobulin-like receptor, subfamily A (with TM domain), member 5	protein-coding	77.2	71.56	25.1	40.19	-1.1884	0.00359868	0.0182333
2610042L04Rik	Merged-chr14-4324245-2	chr14	4323396	4325295	+	30.8	dedup_wt/regions.txt|dedup_wt_low/regions.txt	Intergenic	Intergenic	-10418	NM_001309398	554327	Mm.460196	NM_001309398	ENSMUSG00000079388	Tksn|takusan	RIKEN cDNA 2610042L04 gene	protein-coding	78.85	54.21	29.81	25.96	-1.23975	0.00364777	0.0184568
Pecam1	Merged-chr11-106672085-1	chr11	106671686	106672485	+	17.5	dedup_wt/regions.txt	intron (NM_008816, intron 13 of 14)	intron (NM_008816, intron 13 of 14)	43196	NM_001305157	18613	Mm.343951	NM_008816	ENSMUSG00000020717	C85791|Cd31|PECAM-1|Pecam	platelet/endothelial cell adhesion molecule 1	protein-coding	21.35	19.52	3.92	4.19	-2.33059	0.00422352	0.0207123
Ano7	Merged-chr1-93373149-1	chr1	93372274	93374024	+	62.1	dedup_wt/regions.txt	promoter-TSS (NM_001271884)	promoter-TSS (NM_001271884)	-747	NM_001271884	404545	Mm.297411	NM_207031	ENSMUSG00000034107	Ngep|Ngep-L|Pcanap5|Tmem16g	anoctamin 7	protein-coding	82.13	63.97	35.3	31.82	-1.11186	0.00520787	0.0244426
Gpr165	Merged-chrX-96615654-1	chrX	96615157	96616151	+	20.3	dedup_wt/regions.txt	Intergenic	Intergenic	-97814	NM_029536	76206	Mm.256065	NM_029536	ENSMUSG00000031210	6530406P05Rik	G protein-coupled receptor 165	protein-coding	26.28	21.68	3.92	7.54	-2.06506	0.00520849	0.0244426
P2rx1	Merged-chr11-72985295-1	chr11	72984683	72985907	+	27.7	dedup_wt/regions.txt	intron (NM_001163336, intron 17 of 20)	B4A|SINE|B4	-13850	NM_008771	18436	Mm.25722	NM_008771	ENSMUSG00000020787	AI323649|BB122383|P2x|Pdcd3|RP-2	purinergic receptor P2X, ligand-gated ion channel, 1	protein-coding	34.5	30.36	10.2	10.05	-1.67411	0.00530248	0.0247973
Sema6d	Merged-chr2-124576460-1	chr2	124576064	124576856	+	19.8	dedup_wt/regions.txt	intron (NM_001290997, intron 5 of 20)	intron (NM_001290997, intron 5 of 20)	-33836	NM_172537	214968	Mm.330536	NM_172537	ENSMUSG00000027200	1110067B02Rik|AA409156|D330011G23|mKIAA1479	sema domain, transmembrane domain (TM), and cytoplasmic domain, (semaphorin) 6D	protein-coding	27.92	19.52	6.28	5.02	-2.05334	0.00540556	0.0251959
Dock9	Merged-chr14-121733106-1	chr14	121732116	121734096	+	59.8	dedup_wt/regions.txt	intron (NM_134074, intron 1 of 52)	B4|SINE|B4	5823	NM_001128307	105445	Mm.378591	NM_134074	ENSMUSG00000025558	AA959601|AW538057|B230309H04Rik|D14Wsu89e|Zizimin1|mKIAA1058	dedicator of cytokinesis 9	protein-coding	90.34	55.29	30.6	34.33	-1.1493	0.00568612	0.0262232
Nos1ap	Merged-chr1-170462296-1	chr1	170461979	170462614	+	10.2	dedup_wt/regions.txt	intron (NR_154593, intron 2 of 9)	MTE2a|LTR|ERVL-MaLR	94814	NR_154593	70729	Mm.409310	NM_027528	ENSMUSG00000038473	6330408P19Rik|Capon	nitric oxide synthase 1 (neuronal) adaptor protein	protein-coding	8.21	14.09	0.78	0	-4.80405	0.00575966	0.0264718
Slco4a1	Merged-chr2-180449060-1	chr2	180448035	180450086	+	48	dedup_wt/regions.txt	Intergenic	Intergenic	-7185	NR_149314	108115	Mm.133687	NM_148933	ENSMUSG00000038963	OATP-E|Slc21a12	solute carrier organic anion transporter family, member 4a1	protein-coding	64.06	48.79	23.54	24.28	-1.22835	0.00617075	0.0279268
Zfhx3	Merged-chr8-108803357-1	chr8	108802689	108804026	+	44	dedup_wt/regions.txt	intron (NM_007496, intron 3 of 9)	intron (NM_007496, intron 3 of 9)	88713	NM_007496	11906	Mm.416972	NM_007496	ENSMUSG00000038872	A230102L03Rik|Atbf1|Sci|WBP9|mKIAA4228	zinc finger homeobox 3	protein-coding	57.49	46.62	21.18	21.77	-1.26915	0.00622775	0.0280954
Kcnk12	Merged-chr17-87792656-1	chr17	87791957	87793355	+	24.3	dedup_wt/regions.txt	intron (NM_199251, intron 1 of 1)	intron (NM_199251, intron 1 of 1)	5338	NM_199251	210741	Mm.312046	NM_199251	ENSMUSG00000050138	mntk1	potassium channel, subfamily K, member 12	protein-coding	31.21	24.94	8.63	7.54	-1.78583	0.00632514	0.0283975
Rbfox1	Merged-chr16-7192389-1	chr16	7191380	7193399	+	50.8	dedup_wt/regions.txt	intron (NM_183188, intron 1 of 12)	intron (NM_183188, intron 1 of 12)	122554	NM_183188	268859	Mm.370334	NM_021477	ENSMUSG00000008658	A2bp|A2bp1|Hrnbp1|fox-1	RNA binding protein, fox-1 homolog (C. elegans) 1	protein-coding	62.42	56.38	22.75	30.15	-1.16539	0.00743681	0.0323444
Tet1	Merged-chr10-62865384-1	chr10	62864901	62865868	+	28.2	dedup_wt/regions.txt	intron (NM_001253857, intron 2 of 12)	intron (NM_001253857, intron 2 of 12)	21940	NM_001253857	52463	Mm.17774	NM_027384	ENSMUSG00000047146	2510010B09Rik|AA517754|BB001228|Cxxc6|D10Ertd17e|LCX|mKIAA1676	tet methylcytosine dioxygenase 1	protein-coding	44.35	24.94	13.34	9.21	-1.59524	0.00797138	0.0342026
Csmd3	Merged-chr15-48796884-1	chr15	48796175	48797594	+	35	dedup_wt/regions.txt	Intergenic	Intergenic	-4895	NM_001081391	239420	Mm.309363	NM_001081391	ENSMUSG00000022311	4930500N14Rik|mKIAA1894	CUB and Sushi multiple domains 3	protein-coding	37.78	41.2	15.69	14.24	-1.40273	0.00806264	0.0344993
Itga9	Merged-chr9-118726292-1	chr9	118725044	118727541	+	55.3	dedup_wt/regions.txt	intron (NM_001113514, intron 1 of 13)	intron (NM_001113514, intron 1 of 13)	14600	NM_001113514	104099	Mm.335520	NM_133721	ENSMUSG00000039115	(alpha)9|2610002H11Rik|6720458D17Rik|AI461869|D130073C02|D9Ertd428e	integrin alpha 9	protein-coding	88.7	47.7	35.3	24.28	-1.17282	0.00859634	0.0363371
Sik2	Merged-chr9-51035971-1	chr9	51035179	51036764	+	49.1	dedup_wt/regions.txt	Intergenic	Intergenic	-26898	NM_178710	235344	Mm.104932	NM_178710	ENSMUSG00000037112	G630080D20Rik|Snf1lk2	salt inducible kinase 2	protein-coding	75.56	44.45	17.26	32.66	-1.25283	0.00876705	0.036927
Slc5a3	Merged-chr16-92019452-1	chr16	92018884	92020021	+	33.9	dedup_wt/regions.txt	Intergenic	Intergenic	-38870	NM_017391	53881	Mm.217354	NM_017391	ENSMUSG00000089774	AA623876|BF642829|Smit1	solute carrier family 5 (inositol transporters), member 3	protein-coding	49.28	32.53	16.47	14.24	-1.39609	0.00885238	0.0372124
Camk2n1	Merged-chr4-138539299-1	chr4	138538851	138539748	+	16.9	dedup_wt/regions.txt	Intergenic	Intergenic	84151	NM_025451	66259	Mm.41603	NM_025451	ENSMUSG00000046447	1810006K23Rik|AI848599|AI891706	calcium/calmodulin-dependent protein kinase II inhibitor 1	protein-coding	18.07	20.6	4.71	4.19	-2.12408	0.00887669	0.0372882
Setbp1	Merged-chr18-79257319-1	chr18	79256430	79258208	+	64.9	dedup_wt/regions.txt	Intergenic	Intergenic	-147928	NM_053099	240427	Mm.312871	NM_053099	ENSMUSG00000024548	C130092E12|Seb|mKIAA0437	SET binding protein 1	protein-coding	85.42	68.3	25.89	46.89	-1.07484	0.00915543	0.0382454
Gadl1	Merged-chr9-115908870-1	chr9	115908409	115909332	+	21.5	dedup_wt/regions.txt	promoter-TSS (NM_028638)	promoter-TSS (NM_028638)	-585	NM_028638	73748	Mm.485018	NM_028638	ENSMUSG00000056880	1110027M19Rik|ADC|CSADC	glutamate decarboxylase-like 1	protein-coding	24.64	24.94	4.71	9.21	-1.83968	0.0091746	0.0383115
Hlf	Merged-chr11-90390469-1	chr11	90389410	90391528	+	58.7	dedup_wt/regions.txt	5' UTR (NM_172563, exon 1 of 4)	5' UTR (NM_172563, exon 1 of 4)	448	NM_172563	217082	Mm.158903	NM_172563	ENSMUSG00000003949	E230015K02Rik	hepatic leukemia factor	protein-coding	106.77	42.28	31.38	32.66	-1.19453	0.00924477	0.0385286
Srl	Merged-chr16-4501207-1	chr16	4500169	4502245	+	56.5	dedup_wt/regions.txt	intron (NM_175347, intron 1 of 6)	intron (NM_175347, intron 1 of 6)	21859	NM_001347162	106393	Mm.35811	NM_175347	ENSMUSG00000022519	9830004M20Rik|AW108387|sar	sarcalumenin	protein-coding	73.92	59.63	30.6	33.5	-1.05141	0.00996296	0.0408045
Col27a1	Merged-chr4-63201972-1	chr4	63201722	63202222	+	9.6	dedup_wt/regions.txt	Intergenic	Intergenic	-13440	NM_025685	373864	Mm.194116	NM_025685	ENSMUSG00000045672	5730512J02Rik|AI449266	collagen, type XXVII, alpha 1	protein-coding	11.5	10.84	1.57	0.84	-3.20318	0.010569	0.0427026
Pdlim5	Merged-chr3-142318377-1	chr3	142317994	142318760	+	16.4	dedup_wt/regions.txt	intron (NM_001190856, intron 3 of 14)	intron (NM_001190856, intron 3 of 14)	73473	NM_001190857	56376	Mm.117709	NM_019808	ENSMUSG00000028273	1110001A05Rik|AI987914|C87059|Enh|Enh1|Enh2|Enh3|LIM	PDZ and LIM domain 5	protein-coding	14.78	21.68	5.49	2.51	-2.19359	0.0105885	0.0427697
Nos1ap	Merged-chr1-170473382-1	chr1	170472896	170473868	+	23.1	dedup_wt/regions.txt	intron (NR_154593, intron 2 of 9)	(GGAA)n|Simple_repeat|Simple_repeat	83728	NR_154593	70729	Mm.409310	NM_027528	ENSMUSG00000038473	6330408P19Rik|Capon	nitric oxide synthase 1 (neuronal) adaptor protein	protein-coding	31.21	23.85	10.98	5.86	-1.69251	0.0109429	0.0438783
Ralgps1	Merged-chr2-33348156-1	chr2	33346943	33349369	+	63.8	dedup_wt/regions.txt	intron (NM_175211, intron 1 of 19)	intron (NM_175211, intron 1 of 19)	23338	NM_001290570	241308	Mm.274249	NM_175211	ENSMUSG00000038831	5830418G11Rik|AI853783|AI854138|RALGEF2|RALGPS1A|RalGEF 2|mKIAA0351	Ral GEF with PH domain and SH3 binding motif 1	protein-coding	93.63	60.71	32.95	42.71	-1.01526	0.0112805	0.0449765
Kctd12b	Merged-chrX-153695523-2	chrX	153694715	153696637	+	38.2	dedup_wt/regions.txt|dedup_wt_low/regions.txt	5' UTR (NM_175429, exon 2 of 3)	5' UTR (NM_175429, exon 2 of 3)	604	NM_175429	207474	Mm.271572	NM_175429	ENSMUSG00000041633	9530071H11Rik|B430319H24Rik	potassium channel tetramerisation domain containing 12b	protein-coding	101.84	55.29	40.01	36.01	-1.02732	0.0122186	0.0478603
Camk2n1	Merged-chr4-138494913-1	chr4	138494663	138495163	+	7.9	dedup_wt/regions.txt	Intergenic	Intergenic	39765	NM_025451	66259	Mm.41603	NM_025451	ENSMUSG00000046447	1810006K23Rik|AI848599|AI891706	calcium/calmodulin-dependent protein kinase II inhibitor 1	protein-coding	8.21	9.76	0.78	0	-4.48104	0.0125064	0.0486918
Snph	Merged-chr2-151631993-1	chr2	151631288	151632699	+	30.5	dedup_wt/regions.txt	intron (NM_198214, intron 2 of 5)	intron (NM_198214, intron 2 of 5)	600	NM_001291077	241727	Mm.39312	NM_198214	ENSMUSG00000027457	6430515A01|AW045671|AW556958|AW743098|mKIAA0374	syntaphilin	protein-coding	41.07	32.53	14.91	13.4	-1.36805	0.0125684	0.0488999
4930453L07Rik	Merged-chr8-9185449-2	chr8	9183030	9187708	+	162.3	dedup_wt/regions.txt|dedup_wt_low/regions.txt	Intergenic	Intergenic	40700	NR_073360	74688	Mm.159298	NR_073360	ENSMUSG00000109215	-	RIKEN cDNA 4930453L07 gene	ncRNA	349.88	284.05	89.44	92.11	-1.79967	2.72971e-12	1.2185e-10
5730435O14Rik	Merged-chr10-41596989-3	chr10	41593144	41601316	+	295.2	dedup_wt/regions.txt|dedup_wt_low/regions.txt	intron (NM_001358562, intron 30 of 47)	intron (NM_001358562, intron 30 of 47)	29214	NR_045341	70538	Mm.399807	NR_045341	ENSMUSG00000091370	-	RIKEN cDNA 5730435O14 gene	ncRNA	1003.65	766.51	306.75	334.96	-1.46131	1.02237e-11	4.12287e-10
Kcnip2	Merged-chr19-45854589-2	chr19	45850534	45856631	+	220.85	dedup_wt/regions.txt|dedup_wt_low/regions.txt	intron (NM_198296, intron 23 of 25)	B2_Mm1t|SINE|B2	-37519	NM_030716	80906	Mm.213204	NM_030716	ENSMUSG00000025221	KChIP2	Kv channel-interacting protein 2	protein-coding	538.78	404.39	142	170.83	-1.58846	6.96662e-11	2.45238e-09
Bcat1	Merged-chr6-145040054-1	chr6	145038112	145041997	+	117.4	dedup_wt/regions.txt	intron (NM_001024468, intron 2 of 10)	RSINE1|SINE|B4	8758	NM_001024468	12035	Mm.4606	NM_007532	ENSMUSG00000030268	BCATc|Eca39	branched chain aminotransferase 1, cytosolic	protein-coding	146.19	129.02	27.46	30.15	-2.25349	1.05617e-10	3.63164e-09
Zc3h12c	Merged-chr9-52370460-2	chr9	52366147	52379014	+	310.45	dedup_wt/regions.txt|dedup_wt_low/regions.txt	Intergenic	Intergenic	-204174	NM_001162921	244871	Mm.295686	NM_001162921	ENSMUSG00000035164	A230108E06|C230027N18Rik|mKIAA1726	zinc finger CCCH type containing 12C	protein-coding	739.18	633.15	224.37	293.92	-1.40365	3.40027e-10	1.04874e-08
Phlpp2	Merged-chr8-109914142-1	chr8	109911994	109916290	+	304.9	dedup_wt/regions.txt	intron (NM_001122594, intron 9 of 18)	MTB_Mm|LTR|ERVL-MaLR	45539	NM_001122594	244650	Mm.23494	NM_001122594	ENSMUSG00000031732	AI481772|C130044A18Rik|Phlppl	PH domain and leucine rich repeat protein phosphatase 2	protein-coding	428.73	302.48	117.68	127.28	-1.57185	1.17029e-09	3.30988e-08
Kcnip2	Merged-chr19-45834600-2	chr19	45830304	45839019	+	488.65	dedup_wt/regions.txt|dedup_wt_low/regions.txt	intron (NM_198296, intron 24 of 25)	B2_Mm2|SINE|B2	-18598	NM_030716	80906	Mm.213204	NM_030716	ENSMUSG00000025221	KChIP2	Kv channel-interacting protein 2	protein-coding	1130.13	764.34	337.34	381.01	-1.39598	1.28173e-09	3.61127e-08
Sohlh1	Merged-chr2-25852818-2	chr2	25850445	25855310	+	344.4	dedup_wt/regions.txt|dedup_wt_low/regions.txt	Intergenic	Intergenic	-5629	NM_001001714	227631	Mm.301632	NM_001001714	ENSMUSG00000059625	Gm110|Nohlh	spermatogenesis and oogenesis specific basic helix-loop-helix 1	protein-coding	701.4	546.42	219.67	262.1	-1.37021	1.4515e-09	4.03966e-08
Mir152	Merged-chr11-96876624-3	chr11	96871444	96881878	+	480.9	dedup_wt/regions.txt|dedup_wt_low/regions.txt	Intergenic	Intergenic	26268	NR_029562	387170		NR_029562	ENSMUSG00000065515	Mirn152|mir-152|mmu-mir-152	microRNA 152	ncRNA	1506.29	1150.3	564.07	601.25	-1.18691	6.01102e-09	1.50861e-07
LOC100861615	Merged-chr14-6427273-2	chr14	6426438	6428017	+	111.85	dedup_wt/regions.txt|dedup_wt_low/regions.txt	Intergenic	CpG	-139977	NM_001270812	100861615	Mm.488431	NM_001270812	ENSMUSG00000079396	-	alpha takusan-like	protein-coding	241.47	176.72	63.55	64.48	-1.70008	8.54362e-09	2.08938e-07
Rtf2	Merged-chr2-172430657-1	chr2	172428371	172432943	+	206.1	dedup_wt/regions.txt	intron (NM_001080820, intron 6 of 6)	(CA)n|Simple_repeat|Simple_repeat	-9921	NM_025542	66404	Mm.25157	NM_025542	ENSMUSG00000027502	1700067C04Rik|2410001C21Rik|5730427M17Rik|AA589417|Rtfdc1	replication termination factor 2	protein-coding	271.03	215.75	63.55	92.95	-1.63434	1.89034e-08	4.34003e-07
Cdk5rap3	Merged-chr11-96906993-2	chr11	96904252	96909788	+	295.95	dedup_wt/regions.txt|dedup_wt_low/regions.txt	TTS (NM_001308183)	TTS (NM_001308183)	9381	NM_001363256	80280	Mm.28297	NM_030248	ENSMUSG00000018669	1810007E24Rik|BC002318|C53|C81486|HSF-27|IC53|LZAP|MST016	CDK5 regulatory subunit associated protein 3	protein-coding	620.91	453.18	171.81	236.98	-1.39064	2.63546e-08	5.87331e-07
Rtraf	Merged-chr14-19800175-1	chr14	19799195	19801155	+	90.9	dedup_wt/regions.txt	intron (NM_008695, intron 13 of 20)	intron (NM_008695, intron 13 of 20)	23648	NM_026528	68045	Mm.21932	NM_026528	ENSMUSG00000021807	2700060E02Rik	RNA transcription, translation and transport factor	protein-coding	114.98	98.66	16.47	30.98	-2.17173	7.09157e-08	1.44463e-06
Cdk5rap3	Merged-chr11-96885658-2	chr11	96883062	96887896	+	300.4	dedup_wt/regions.txt|dedup_wt_low/regions.txt	Intergenic	Intergenic	30922	NM_001363256	80280	Mm.28297	NM_030248	ENSMUSG00000018669	1810007E24Rik|BC002318|C53|C81486|HSF-27|IC53|LZAP|MST016	CDK5 regulatory subunit associated protein 3	protein-coding	681.69	457.52	228.3	233.63	-1.29726	7.62559e-08	1.54555e-06
Idh2	Merged-chr7-80134953-1	chr7	80133947	80135959	+	90.3	dedup_wt/regions.txt	Intergenic	RSINE1|SINE|B4	-19603	NM_173011	269951	Mm.246432	NM_173011	ENSMUSG00000030541	E430004F23|IDPm|Idh-2	isocitrate dehydrogenase 2 (NADP+), mitochondrial	protein-coding	121.55	93.24	11.77	30.98	-2.33035	9.50088e-08	1.88744e-06
F630206G17Rik	Merged-chr11-45595672-2	chr11	45593907	45597754	+	226.55	dedup_wt/regions.txt|dedup_wt_low/regions.txt	Intergenic	Intergenic	-212253	NR_045876	100009664	Mm.415439	NR_045876		-	RIKEN cDNA F630206G17 gene	ncRNA	501	323.08	138.08	173.34	-1.39837	1.65235e-07	3.11665e-06
Mroh2a	Merged-chr1-88227005-1	chr1	88226614	88227397	+	72.3	dedup_wt/regions.txt	promoter-TSS (NM_001281466)	promoter-TSS (NM_001281466)	-15	NM_001281466	100040766	Mm.386915	NM_001177364	ENSMUSG00000079429	Heatr7b1	maestro heat-like repeat family member 2A	protein-coding	95.27	76.98	11.77	22.61	-2.32501	1.728e-07	3.23755e-06
Cfc1	Merged-chr1-34522289-1	chr1	34521387	34523191	+	97.1	dedup_wt/regions.txt	Intergenic	Intergenic	-13359	NM_007685	12627	Mm.2531	NM_007685	ENSMUSG00000026124	AV265756|b2b970Clo|cryptic	cripto, FRL-1, cryptic family 1	protein-coding	133.05	98.66	29.81	32.66	-1.88276	2.57852e-07	4.64604e-06
Mapre3	Merged-chr5-30780331-1	chr5	30778301	30782362	+	171.6	dedup_wt/regions.txt	intron (NM_001356948, intron 5 of 12)	intron (NM_001356948, intron 5 of 12)	-34310	NM_133350	100732	Mm.332295	NM_133350	ENSMUSG00000029166	AI790651|EB2|EB3|EBF3|RP3	microtubule-associated protein, RP/EB family, member 3	protein-coding	202.04	196.23	61.19	81.23	-1.48463	2.84632e-07	5.08529e-06
Prkab1	Merged-chr5-116018673-2	chr5	116017715	116019840	+	68.45	dedup_wt/regions.txt|dedup_wt_low/regions.txt	intron (NM_031869, intron 4 of 6)	intron (NM_031869, intron 4 of 6)	5651	NM_031869	19079	Mm.458152	NM_031869	ENSMUSG00000029513	1300015D22Rik|AU021155|E430008F22	protein kinase, AMP-activated, beta 1 non-catalytic subunit	protein-coding	165.91	125.76	35.3	51.92	-1.73689	3.69545e-07	6.43594e-06
Hand1	Merged-chr11-57882731-1	chr11	57881525	57883938	+	123.6	dedup_wt/regions.txt	Intergenic	Intergenic	-50584	NM_008213	15110	Mm.4746	NM_008213	ENSMUSG00000037335	Ehand1|Hxt|Th1|Thing1|bHLHa27|eHAND	heart and neural crest derivatives expressed 1	protein-coding	193.83	109.5	43.93	42.71	-1.79414	4.22011e-07	7.25967e-06
Slc36a2	Merged-chr11-55177348-2	chr11	55173703	55182172	+	377.8	dedup_wt/regions.txt|dedup_wt_low/regions.txt	intron (NM_153170, intron 4 of 9)	B4A|SINE|B4	7140	NM_153170	246049	Mm.291280	NM_153170	ENSMUSG00000020264	A530067G19Rik|PAT2|Tramd1	solute carrier family 36 (proton/amino acid symporter), member 2	protein-coding	834.46	629.9	286.35	370.13	-1.15495	4.87153e-07	8.23685e-06
Adra2a	Merged-chr19-54151227-1	chr19	54149094	54153361	+	262.5	dedup_wt/regions.txt	Intergenic	Intergenic	105968	NM_007417	11551	Mm.235195	NM_007417	ENSMUSG00000033717	AW122659|Adra-2|Adra-2a|alpha(2A)AR|alpha2-C10|alpha2A|alpha2A-AR	adrenergic receptor, alpha 2a	protein-coding	335.1	281.88	94.14	144.03	-1.37177	5.15735e-07	8.67068e-06
Mctp1	Merged-chr13-76384556-1	chr13	76383741	76385371	+	79.6	dedup_wt/regions.txt	promoter-TSS (NM_030174)	promoter-TSS (NM_030174)	-405	NM_030174	78771	Mm.316249	NM_030174	ENSMUSG00000021596	2810465F10Rik	multiple C2 domains, transmembrane 1	protein-coding	78.85	100.83	22.75	22.61	-1.99381	7.82585e-07	1.25791e-05
Gm13420	Merged-chr2-29704942-1	chr2	29703967	29705918	+	92	dedup_wt/regions.txt	intron (NM_001039087, intron 10 of 25)	intron (NM_001039087, intron 10 of 25)	46715	NM_001370924	433415	Mm.359309	NM_001370923	ENSMUSG00000079497	Dspd2	predicted gene 13420	protein-coding	113.34	101.91	27.46	34.33	-1.79904	9.29699e-07	1.46888e-05
Gpam	Merged-chr19-55085509-2	chr19	55083726	55087324	+	215.55	dedup_wt/regions.txt|dedup_wt_low/regions.txt	intron (NM_001356285, intron 10 of 22)	intron (NM_001356285, intron 10 of 22)	13952	NM_008149	14732	Mm.210196	NM_008149	ENSMUSG00000024978	GPAT|GPAT-1|GPAT1|P90	glycerol-3-phosphate acyltransferase, mitochondrial	protein-coding	418.87	310.07	148.27	168.32	-1.19799	1.49828e-06	2.24168e-05
Idh2	Merged-chr7-80143496-2	chr7	80140879	80146005	+	360.1	dedup_wt/regions.txt|dedup_wt_low/regions.txt	Intergenic	Intergenic	-28092	NM_173011	269951	Mm.246432	NM_173011	ENSMUSG00000030541	E430004F23|IDPm|Idh-2	isocitrate dehydrogenase 2 (NADP+), mitochondrial	protein-coding	735.9	516.06	280.07	298.11	-1.11027	1.56564e-06	2.33193e-05
F630206G17Rik	Merged-chr11-45538964-1	chr11	45537557	45540372	+	76.2	dedup_wt/regions.txt	Intergenic	Intergenic	-269119	NR_045876	100009664	Mm.415439	NR_045876		-	RIKEN cDNA F630206G17 gene	ncRNA	121.55	66.13	19.61	25.96	-2.02808	2.49232e-06	3.5584e-05
Cacng1	Merged-chr11-107730839-1	chr11	107729139	107732540	+	91.5	dedup_wt/regions.txt	Intergenic	B4|SINE|B4	-14363	NM_007582	12299	Mm.57093	NM_007582	ENSMUSG00000020722	-	calcium channel, voltage-dependent, gamma subunit 1	protein-coding	128.13	91.07	28.24	36.01	-1.76209	2.51254e-06	3.58554e-05
Pnp2	Merged-chr14-50977738-1	chr14	50975607	50979869	+	320.1	dedup_wt/regions.txt	Intergenic	RMER5|LTR|ERV1	21597	NM_001123371	667034	Mm.482171	NM_001123371	ENSMUSG00000068417	-	purine-nucleoside phosphorylase 2	protein-coding	417.23	337.18	174.16	175.01	-1.10703	2.53511e-06	3.61427e-05
Rorc	Merged-chr3-94375136-1	chr3	94374304	94375969	+	49.1	dedup_wt/regions.txt	intron (NM_011281, intron 2 of 10)	intron (NM_011281, intron 2 of 10)	-2296	NR_121656	19885	Mm.4372	NM_011281	ENSMUSG00000028150	Nr1f3|RORgamma|TOR|Thor	RAR-related orphan receptor gamma	protein-coding	67.35	50.96	8.63	13.4	-2.42073	2.72847e-06	3.85471e-05
9230112J17Rik	Merged-chr9-60594147-1	chr9	60592480	60595814	+	97.7	dedup_wt/regions.txt	intron (NM_145616, intron 15 of 16)	intron (NM_145616, intron 15 of 16)	-48265	NR_040464	100504561	Mm.410770	NR_040463	ENSMUSG00000111761	-	RIKEN cDNA 9230112J17 gene	ncRNA	137.98	96.49	34.52	38.52	-1.67277	3.41925e-06	4.72698e-05
Lsm6	Merged-chr8-78692001-2	chr8	78690496	78693276	+	73.1	dedup_wt/regions.txt|dedup_wt_low/regions.txt	intron (NR_104094, intron 6 of 9)	intron (NR_104094, intron 6 of 9)	129266	NM_001191004	78651	Mm.28694	NM_030145	ENSMUSG00000031683	1500031N17Rik|2410088K19Rik|AI747288	LSM6 homolog, U6 small nuclear RNA and mRNA degradation associated	protein-coding	183.97	131.18	36.87	66.15	-1.60867	4.46222e-06	5.97382e-05
5730435O14Rik	Merged-chr10-41604922-2	chr10	41603981	41606200	+	94.8	dedup_wt/regions.txt|dedup_wt_low/regions.txt	exon (NM_001358562, exon 29 of 48)	exon (NM_001358562, exon 29 of 48)	37074	NR_045341	70538	Mm.399807	NR_045341	ENSMUSG00000091370	-	RIKEN cDNA 5730435O14 gene	ncRNA	231.61	145.28	71.39	66.99	-1.43409	4.61181e-06	6.15246e-05
Msi2	Merged-chr11-88675441-1	chr11	88674536	88676346	+	68.9	dedup_wt/regions.txt	intron (NM_054043, intron 5 of 13)	intron (NM_054043, intron 5 of 13)	42788	NM_054043	76626	Mm.400451	NM_054043	ENSMUSG00000069769	1700105C15Rik|AI451722|AI563628|AW489193|Msi2h	musashi RNA-binding protein 2	protein-coding	83.77	76.98	26.67	12.56	-2.02566	5.78619e-06	7.56914e-05
Jade2	Merged-chr11-51883845-1	chr11	51882877	51884813	+	79.6	dedup_wt/regions.txt	Intergenic	Intergenic	-26177	NM_001357588	76901	Mm.259996	NM_199299	ENSMUSG00000020387	1200017K05Rik|AI480685|Phf15|mKIAA0239	jade family PHD finger 2	protein-coding	114.98	76.98	27.46	27.63	-1.78843	5.81483e-06	7.59258e-05
4930591A17Rik	Merged-chr2-178980752-1	chr2	178979277	178982228	+	71.1	dedup_wt/regions.txt	Intergenic	B4A|SINE|B4	-434184	NM_026596	68175	Mm.158187	NM_026596		-	RIKEN cDNA 4930591A17 gene	protein-coding	96.92	72.64	18.83	26.8	-1.88773	6.23475e-06	8.09258e-05
P3h2	Merged-chr16-26049650-1	chr16	26048642	26050658	+	89.2	dedup_wt/regions.txt	intron (NM_173379, intron 1 of 14)	intron (NM_173379, intron 1 of 14)	56163	NM_173379	210530	Mm.326869	NM_173379	ENSMUSG00000038168	4832416N06|AW553532|Leprel1|Mlat4	prolyl 3-hydroxylase 2	protein-coding	108.41	99.74	23.54	39.36	-1.72817	6.23598e-06	8.09258e-05
Fcrl1	Merged-chr3-87369660-1	chr3	87368409	87370912	+	129.9	dedup_wt/regions.txt	intron (NM_009690, intron 5 of 5)	intron (NM_009690, intron 5 of 5)	-6727	NM_001136236	229499	Mm.255203	NM_153090	ENSMUSG00000059994	A230020G22Rik|Bxmas1|Bxmh1|Bxmh1b|Fcrh1|Fcrh1l|Fcrh1s|Ifgp1	Fc receptor-like 1	protein-coding	156.05	146.36	54.92	61.13	-1.38056	6.59179e-06	8.50962e-05
B9d1	Merged-chr11-61529538-1	chr11	61528697	61530380	+	90.9	dedup_wt/regions.txt	intron (NM_001362585, intron 7 of 10)	intron (NM_001362585, intron 7 of 10)	24394	NM_001330781	27078	Mm.261226	NM_013717	ENSMUSG00000001039	AW045994|B9|Eppb9	B9 protein domain 1	protein-coding	134.7	85.65	30.6	36.85	-1.69637	7.29373e-06	9.30633e-05
Qprt	Merged-chr7-127109723-1	chr7	127107742	127111704	+	224.1	dedup_wt/regions.txt	intron (NM_133686, intron 1 of 3)	RSINE1|SINE|B4	12306	NM_133686	67375	Mm.26928	NM_133686	ENSMUSG00000030674	2410027J01Rik|AI647766|QPRTase	quinolinate phosphoribosyltransferase	protein-coding	280.89	245.02	115.32	123.93	-1.13313	7.74248e-06	9.79876e-05
Sp2	Merged-chr11-96992545-1	chr11	96991351	96993740	+	95.4	dedup_wt/regions.txt	Intergenic	Intergenic	-9586	NM_001363225	78912	Mm.491183	NM_030220	ENSMUSG00000018678	4930480I16Rik|mKIAA0048	Sp2 transcription factor	protein-coding	133.05	95.41	31.38	41.87	-1.63326	7.83419e-06	9.89371e-05
Ykt6	Merged-chr11-5970897-1	chr11	5970070	5971725	+	79.6	dedup_wt/regions.txt	3' UTR (NM_007595, exon 21 of 21)	3' UTR (NM_007595, exon 21 of 21)	15139	NM_019661	56418	Mm.294821	NM_019661	ENSMUSG00000002741	0610042I15Rik|1810013M05Rik|AW105923	YKT6 v-SNARE homolog (S. cerevisiae)	protein-coding	106.77	82.4	25.89	30.98	-1.72687	8.14528e-06	0.000102619
Opcml	Merged-chr9-28569395-2	chr9	28568377	28571023	+	96.95	dedup_wt/regions.txt|dedup_wt_low/regions.txt	intron (NM_177906, intron 1 of 6)	intron (NM_177906, intron 1 of 6)	165372	NM_177906	330908	Mm.379474	NM_177906	ENSMUSG00000062257	2900075O15Rik|3732419F12|AI844366|B930023M13Rik|C230027C17|Gm181|Obcam	opioid binding protein/cell adhesion molecule-like	protein-coding	243.11	170.21	79.24	87.93	-1.29776	8.52453e-06	0.000107062
Ttc7	Merged-chr17-87344441-1	chr17	87342864	87346019	+	207.8	dedup_wt/regions.txt	intron (NM_028639, intron 14 of 19)	intron (NM_028639, intron 14 of 19)	61555	NM_028639	225049	Mm.77396	NM_028639	ENSMUSG00000036918	1110035E02Rik|1700007L07Rik|Ttc7a|fsn|hea	tetratricopeptide repeat domain 7	protein-coding	295.67	203.82	88.65	117.23	-1.27211	9.30765e-06	0.000115867
Zfp750	Merged-chr11-121488997-2	chr11	121485255	121491893	+	207.25	dedup_wt/regions.txt|dedup_wt_low/regions.txt	intron (NM_029878, intron 7 of 38)	intron (NM_029878, intron 7 of 38)	30768	NM_178763	319530	Mm.11395	NM_178763	ENSMUSG00000039238	A030007D23Rik|Znf750	zinc finger protein 750	protein-coding	501	363.2	185.15	222.75	-1.0785	1.05523e-05	0.000128977
Ccnk	Merged-chr12-108212847-2	chr12	108209271	108217990	+	478.4	dedup_wt/regions.txt|dedup_wt_low/regions.txt	intron (NM_001159910, intron 2 of 5)	intron (NM_001159910, intron 2 of 5)	33892	NM_009832	12454	Mm.474441	NM_009832	ENSMUSG00000021258	AW123198|AW413594|CPR4|CycK	cyclin K	protein-coding	1079.21	698.2	374.22	473.96	-1.06423	1.12131e-05	0.000136267
Gm5797	Merged-chr14-7315139-2	chr14	7314117	7315993	+	178.45	dedup_wt/regions.txt|dedup_wt_low/regions.txt	Intergenic	CpG	17340	NM_001025085	545013	Mm.422841	NM_001025085	ENSMUSG00000072726	EG545013	predicted gene 5797	protein-coding	361.38	236.35	127.09	133.98	-1.18701	1.21233e-05	0.000146071
Angpt4	Merged-chr2-151911068-2	chr2	151910137	151912429	+	60.2	dedup_wt/regions.txt|dedup_wt_low/regions.txt	promoter-TSS (NM_009641)	promoter-TSS (NM_009641)	76	NM_009641	11602	Mm.189536	NM_009641	ENSMUSG00000027460	ANG-3|ANG-4|Agpt4|Ang3	angiopoietin 4	protein-coding	126.48	112.75	44.72	41.03	-1.47578	1.23231e-05	0.000148238
Mir6353	Merged-chr1-84212996-1	chr1	84211487	84214506	+	129.9	dedup_wt/regions.txt	intron (NM_001003948, intron 1 of 2)	intron (NM_001003948, intron 1 of 2)	5965	NR_105771	102465181		NR_105771	ENSMUSG00000098851	Gm27391|mmu-mir-6353	microRNA 6353	ncRNA	177.4	132.27	57.27	61.97	-1.3689	1.26044e-05	0.000151253
Hmgxb4	Merged-chr8-74979776-1	chr8	74978009	74981543	+	212.3	dedup_wt/regions.txt	Intergenic	RLTR14|LTR|ERV1	-13874	NM_001316753	70823	Mm.261739	NM_178017	ENSMUSG00000034518	4733401K04Rik|AI316803|Hmgb2l1	HMG box domain containing 4	protein-coding	287.46	217.92	98.85	123.93	-1.17642	1.57181e-05	0.000183853
Gm3264	Merged-chr14-4855196-2	chr14	4853790	4856406	+	135.8	dedup_wt/regions.txt|dedup_wt_low/regions.txt	promoter-TSS (NM_001242945)	promoter-TSS (NM_001242945)	-425	NM_001242945	100041306	Mm.360540	NM_001242945	ENSMUSG00000094132	-	predicted gene 3264	protein-coding	254.61	194.07	98.85	97.97	-1.18173	1.58741e-05	0.000185458
1700025G04Rik	Merged-chr1-152168303-2	chr1	152166831	152169962	+	165.1	dedup_wt/regions.txt|dedup_wt_low/regions.txt	Intergenic	Intergenic	-78076	NM_197990	69399	Mm.278031	NM_197990	ENSMUSG00000032666	2610510E02Rik|2900042O04Rik	RIKEN cDNA 1700025G04 gene	protein-coding	331.81	234.18	117.68	137.33	-1.14354	1.95584e-05	0.000222367
5730435O14Rik	Merged-chr10-41552961-1	chr10	41551958	41553964	+	34.4	dedup_wt/regions.txt	intron (NM_001358562, intron 42 of 47)	intron (NM_001358562, intron 42 of 47)	-15055	NR_045341	70538	Mm.399807	NR_045341	ENSMUSG00000091370	-	RIKEN cDNA 5730435O14 gene	ncRNA	47.64	34.69	5.49	7.54	-2.6527	2.04575e-05	0.000231171
Gm7008	Merged-chr12-40304318-1	chr12	40303095	40305541	+	110.7	dedup_wt/regions.txt	Intergenic	ORR1C1-int|LTR|ERVL-MaLR	80954	NR_045157	629820	Mm.435540	NR_045157	ENSMUSG00000035983	EG629820	predicted gene 7008	ncRNA	142.91	118.17	43.15	55.27	-1.40336	2.3651e-05	0.000261964
4933424L21Rik	Merged-chr11-57674250-2	chr11	57671503	57676496	+	127.4	dedup_wt/regions.txt|dedup_wt_low/regions.txt	intron (NM_134189, intron 1 of 11)	intron (NM_134189, intron 1 of 11)	-24505	NR_153850	78762	Mm.362149	NR_153850		-	RIKEN cDNA 4933424L21 gene	ncRNA	313.74	204.91	105.13	121.42	-1.18675	2.57097e-05	0.000282026
Abcc1	Merged-chr16-14438950-1	chr16	14437460	14440441	+	109.5	dedup_wt/regions.txt	intron (NM_008576, intron 14 of 30)	MER20|DNA|hAT-Charlie	77392	NM_008576	17250	Mm.196634	NM_008576	ENSMUSG00000023088	Abcc1a|Abcc1b|MRP|Mdrap|Mrp1	ATP-binding cassette, sub-family C (CFTR/MRP), member 1	protein-coding	147.84	112.75	39.23	56.11	-1.44528	2.57738e-05	0.000282611
Prim2	Merged-chr1-33511451-1	chr1	33509638	33513264	+	191.4	dedup_wt/regions.txt	intron (NM_008922, intron 10 of 13)	intron (NM_008922, intron 10 of 13)	158343	NM_008922	19076	Mm.27705	NM_008922	ENSMUSG00000026134	AI323589	DNA primase, p58 subunit	protein-coding	257.89	197.32	95.71	108.86	-1.14782	2.76508e-05	0.000301091
Mir8118	Merged-chr4-33513844-2	chr4	33512108	33515188	+	84.65	dedup_wt/regions.txt|dedup_wt_low/regions.txt	Intergenic	Intergenic	75567	NR_106198	102465904		NR_106198	ENSMUSG00000098310	Gm27954|mmu-mir-8118	microRNA 8118	ncRNA	188.9	155.04	73.74	72.85	-1.22435	2.82564e-05	0.000306896
Tpbgl	Merged-chr7-99626326-2	chr7	99625557	99627300	+	137.8	dedup_wt/regions.txt|dedup_wt_low/regions.txt	exon (NM_001195529, exon 1 of 1)	exon (NM_001195529, exon 1 of 1)	675	NM_001195529	100503386	Mm.180719	NM_001195529	ENSMUSG00000096606	EG245190|Gm4980	trophoblast glycoprotein-like	protein-coding	310.46	216.83	115.32	123.93	-1.13239	2.82521e-05	0.000306896
Hivep3	Merged-chr4-119780551-1	chr4	119779807	119781296	+	64.4	dedup_wt/regions.txt	Intergenic	Intergenic	-34127	NM_010657	16656	Mm.302758	NM_010657	ENSMUSG00000028634	2900056N03Rik|A130075N07|AI848000|E030045D18Rik|KBP-1|KBP1|Krc|Rc|Schnurri-3|Shn3|Zas3	human immunodeficiency virus type I enhancer binding protein 3	protein-coding	98.56	58.55	21.18	22.61	-1.82736	2.89617e-05	0.000313637
Pabpc4	Merged-chr4-123297818-1	chr4	123296342	123299294	+	97.7	dedup_wt/regions.txt	intron (NM_001356377, intron 12 of 13)	intron (NM_001356377, intron 12 of 13)	14907	NM_130881	230721	Mm.277091	NM_130881	ENSMUSG00000011257	-	poly(A) binding protein, cytoplasmic 4	protein-coding	136.34	98.66	36.87	46.89	-1.48007	2.91965e-05	0.000315949
Mir3970	Merged-chr19-32960686-1	chr19	32960043	32961329	+	86.4	dedup_wt/regions.txt	Intergenic	Intergenic	-196426	NR_039552	100628575		NR_039552	ENSMUSG00000106278	mmu-mir-3970|mu-mir-3970	microRNA 3970	ncRNA	126.48	82.4	36.09	33.5	-1.57221	2.96194e-05	0.000319825
Homer2	Merged-chr7-81653636-1	chr7	81652130	81655142	+	115.7	dedup_wt/regions.txt	intron (NM_001164086, intron 1 of 8)	MLT1E2|LTR|ERVL-MaLR	39329	NM_001164087	26557	Mm.228	NM_011983	ENSMUSG00000025813	9330120H11Rik|AW539445|CPD|Vesl-2	homer scaffolding protein 2	protein-coding	172.48	108.42	38.44	61.13	-1.48763	3.42836e-05	0.000363956
Cbr2	Merged-chr11-120744117-1	chr11	120743482	120744753	+	33.3	dedup_wt/regions.txt	Intergenic	Intergenic	-12096	NM_007621	12409	Mm.21454	NM_007621	ENSMUSG00000025150	MLCR	carbonyl reductase 2	protein-coding	54.21	28.19	6.28	6.7	-2.64665	3.46037e-05	0.000366436
Atp6v0a4	Merged-chr6-38155525-1	chr6	38154373	38156678	+	123.6	dedup_wt/regions.txt	intron (NM_194061, intron 11 of 19)	intron (NM_194061, intron 11 of 19)	-30939	NM_080467	140494	Mm.462308	NM_080467	ENSMUSG00000038600	Atp6n1b|a4	ATPase, H+ transporting, lysosomal V0 subunit A4	protein-coding	188.9	112.75	59.62	55.27	-1.37907	4.2625e-05	0.000439905
Zbtb16	Merged-chr9-48723347-1	chr9	48722162	48724532	+	59.3	dedup_wt/regions.txt	intron (NM_001033324, intron 3 of 6)	intron (NM_001033324, intron 3 of 6)	112594	NM_001033324	235320	Mm.457803	NM_001033324	ENSMUSG00000066687	AI467657|PLZF|Zfp145|lu	zinc finger and BTB domain containing 16	protein-coding	60.78	72.64	18.83	19.26	-1.81509	4.39357e-05	0.000452328
Ctu2	Merged-chr8-122508230-2	chr8	122506450	122509750	+	146.1	dedup_wt/regions.txt|dedup_wt_low/regions.txt	intron (NM_001037298, intron 2 of 50)	intron (NM_001037298, intron 2 of 50)	31957	NR_152823	66965	Mm.482288	NM_153775	ENSMUSG00000049482	2310061F22Rik|C16orf84|Ncs2	cytosolic thiouridylase subunit 2	protein-coding	338.38	225.51	122.39	137.33	-1.11068	4.544e-05	0.000466358
5730435O14Rik	Merged-chr10-41573926-1	chr10	41570570	41577283	+	305.4	dedup_wt/regions.txt	intron (NM_001358562, intron 36 of 47)	IMPB_01|Satellite|Satellite	5910	NR_045341	70538	Mm.399807	NR_045341	ENSMUSG00000091370	-	RIKEN cDNA 5730435O14 gene	ncRNA	400.8	322	148.27	205.16	-1.02927	4.9888e-05	0.000505532
Efhd2	Merged-chr4-141898296-1	chr4	141897236	141899356	+	83.6	dedup_wt/regions.txt	intron (NM_177868, intron 30 of 31)	ID2|SINE|ID	-23376	NM_025994	27984	Mm.395598	NM_025994	ENSMUSG00000040659	2600015J22Rik|AA408606|D4Wsu27e	EF hand domain containing 2	protein-coding	124.84	78.06	29.03	38.52	-1.57509	5.1455e-05	0.000517694
Ppp2r1b	Merged-chr9-50829969-1	chr9	50828936	50831002	+	32.2	dedup_wt/regions.txt	intron (NR_045601, intron 13 of 13)	MTC|LTR|ERVL-MaLR	-26955	NM_028614	73699	Mm.7726	NM_028614	ENSMUSG00000032058	2410091N08Rik|AI790395	protein phosphatase 2, regulatory subunit A, beta	protein-coding	44.35	32.53	7.06	5.86	-2.5593	5.16962e-05	0.000519944
Sdr9c7	Merged-chr10-127894286-1	chr10	127893120	127895452	+	64.4	dedup_wt/regions.txt	Intergenic	Intergenic	-4249	NM_027301	70061	Mm.158320	NM_027301	ENSMUSG00000040127	1810054F20Rik|Rdh20|Rdhs|SDR-O|Sdro	4short chain dehydrogenase/reductase family 9C, member 7	protein-coding	90.34	63.97	23.54	23.45	-1.70386	5.1935e-05	0.000521495
Clec2h	Merged-chr6-128648982-2	chr6	128647112	128651324	+	159.55	dedup_wt/regions.txt|dedup_wt_low/regions.txt	Intergenic	RLTR19-int|LTR|ERVK	-13167	NM_053165	94071	Mm.197689	NM_053165	ENSMUSG00000030364	Clrf|clr-f	C-type lectin domain family 2, member h	protein-coding	381.09	214.67	114.54	143.19	-1.20042	5.28414e-05	0.000529307
Uspl1	Merged-chr5-149214322-1	chr5	149213397	149215248	+	48	dedup_wt/regions.txt	exon (NM_001286824, exon 9 of 9)	exon (NM_001286824, exon 9 of 9)	29762	NM_001359957	231915	Mm.29402	NM_001013378	ENSMUSG00000041264	E430026A01Rik	ubiquitin specific peptidase like 1	protein-coding	73.92	44.45	14.12	15.07	-2.00336	5.53717e-05	0.000549349
Syt6	Merged-chr3-103499786-1	chr3	103498532	103501041	+	62.1	dedup_wt/regions.txt	Intergenic	IMPB_01|Satellite|Satellite	-75459	NM_018800	54524	Mm.88818	NM_018800	ENSMUSG00000027849	3110037A08Rik|AW048930|sytVI	synaptotagmin VI	protein-coding	87.06	61.8	20.4	24.28	-1.72605	5.89956e-05	0.000581907
P4ha2	Merged-chr11-54150730-1	chr11	54149642	54151819	+	95.4	dedup_wt/regions.txt	Intergenic	Intergenic	49806	NM_011031	18452	Mm.3705	NM_011031	ENSMUSG00000018906	AA407196|C76437|P4hl	procollagen-proline, 2-oxoglutarate 4-dioxygenase (proline 4-hydroxylase), alpha II polypeptide	protein-coding	136.34	93.24	41.58	43.54	-1.41995	6.20853e-05	0.00060733
Gm5091	Merged-chr17-15291189-1	chr17	15289837	15292542	+	61.5	dedup_wt/regions.txt	Intergenic	B1_Mur1|SINE|Alu	-50406	NR_046164	328747	Mm.256835	NR_046164	ENSMUSG00000097624	C330048F19	predicted gene 5091	ncRNA	88.7	58.55	18.83	24.28	-1.76063	6.22599e-05	0.000608837
Acacb	Merged-chr5-114199142-1	chr5	114198184	114200101	+	54.2	dedup_wt/regions.txt	intron (NM_133904, intron 12 of 51)	intron (NM_133904, intron 12 of 51)	33624	NM_133904	100705	Mm.81793	NM_133904	ENSMUSG00000042010	AI597064|AW743042|Acc2|Accb	acetyl-Coenzyme A carboxylase beta	protein-coding	62.42	60.71	9.41	21.77	-1.98766	6.33353e-05	0.000618333
Tsen2	Merged-chr6-115523429-2	chr6	115522204	115524481	+	113.3	dedup_wt/regions.txt|dedup_wt_low/regions.txt	Intergenic	Intergenic	-21349	NM_199033	381802	Mm.291208	NM_199033	ENSMUSG00000042389	AU067695	tRNA splicing endonuclease subunit 2	protein-coding	244.75	187.56	83.94	111.37	-1.14113	6.36202e-05	0.000620909
Exog	Merged-chr9-119461726-1	chr9	119460895	119462557	+	89.2	dedup_wt/regions.txt	intron (NR_153320, intron 6 of 6)	intron (NR_153320, intron 6 of 6)	16766	NR_153321	208194	Mm.101578	NM_172456	ENSMUSG00000042787	AW557704|ENGL-B|ENGL-a|Endogl1|Endogl2|Engl|Engla|Englb	endo/exonuclease (5'-3'), endonuclease G-like	protein-coding	113.34	96.49	37.66	41.03	-1.41015	6.67721e-05	0.000645404
Gnb1l	Merged-chr16-18464590-1	chr16	18463650	18465530	+	63.8	dedup_wt/regions.txt	intron (NM_013711, intron 11 of 17)	intron (NM_013711, intron 11 of 17)	-34123	NM_001081682	13972	Mm.236139	NM_023120	ENSMUSG00000000884	ESTM55|Gm16314|Me49f07|Wdr14|Wdvcf	guanine nucleotide binding protein (G protein), beta polypeptide 1-like	protein-coding	78.85	70.47	16.47	28.47	-1.73296	6.74661e-05	0.000651366
A730008H23Rik	Merged-chr1-88277440-1	chr1	88277003	88277878	+	142.3	dedup_wt/regions.txt	exon (NM_172505, exon 1 of 5)	exon (NM_172505, exon 1 of 5)	117	NM_172505	212427	Mm.384762	NM_172505		Fleg1	RIKEN cDNA A730008H23 gene	protein-coding	167.55	161.54	74.53	73.69	-1.14952	7.10267e-05	0.00068263
Mmp15	Merged-chr8-95348962-1	chr8	95347964	95349960	+	121.4	dedup_wt/regions.txt	Intergenic	Intergenic	-3334	NM_008609	17388	Mm.217116	NM_008609	ENSMUSG00000031790	AI503551|MT-MMP 2|MT2-MMP	matrix metallopeptidase 15	protein-coding	185.62	110.59	52.56	62.8	-1.34826	7.43579e-05	0.000710042
Kdm1b	Merged-chr13-47057063-2	chr13	47055066	47058294	+	118.45	dedup_wt/regions.txt|dedup_wt_low/regions.txt	intron (NM_172262, intron 6 of 20)	intron (NM_172262, intron 6 of 20)	13181	NM_172262	218214	Mm.31259	NM_172262	ENSMUSG00000038080	4632428N09Rik|AI482520|Aof1	lysine (K)-specific demethylase 1B	protein-coding	294.03	212.5	91.79	136.49	-1.14486	7.48094e-05	0.000713203
Hs1bp3	Merged-chr12-8401922-1	chr12	8400508	8403336	+	127.6	dedup_wt/regions.txt	Intergenic	Intergenic	88489	NM_021429	58240	Mm.309954	NM_021429	ENSMUSG00000020605	-	HCLS1 binding protein 3	protein-coding	159.33	139.86	67.47	62.8	-1.19494	8.01483e-05	0.000756318
Cdh26	Merged-chr2-178691422-1	chr2	178690587	178692257	+	78.5	dedup_wt/regions.txt	Intergenic	RMER19A|LTR|ERVK	260907	NM_198656	381409	Mm.330860	NM_198656	ENSMUSG00000039155	Gm1010	cadherin-like 26	protein-coding	110.06	78.06	26.67	37.68	-1.53925	8.2411e-05	0.000774711
Ppp6r2	Merged-chr15-89231600-2	chr15	89230236	89233065	+	84.3	dedup_wt/regions.txt|dedup_wt_low/regions.txt	intron (NM_001356970, intron 1 of 24)	intron (NM_001356970, intron 1 of 24)	20091	NM_001356970	71474	Mm.184055	NM_026813	ENSMUSG00000036561	1110033O10Rik|8430411H09Rik|B230107H12Rik|Pp6r2|Saps2	protein phosphatase 6, regulatory subunit 2	protein-coding	210.26	142.03	69.04	82.06	-1.21199	8.29778e-05	0.000779687
Abtb1	Merged-chr6-88794694-2	chr6	88791968	88797230	+	172.2	dedup_wt/regions.txt|dedup_wt_low/regions.txt	intron (NM_001166249, intron 3 of 7)	intron (NM_001166249, intron 3 of 7)	47336	NM_001362152	80283	Mm.166858	NM_030251	ENSMUSG00000030083	AI847549|BC003234|BPOZ|EF1ABP	ankyrin repeat and BTB (POZ) domain containing 1	protein-coding	413.94	272.13	167.1	170.83	-1.01411	9.90175e-05	0.000909758
Olfr414	Merged-chr1-174434820-1	chr1	174433948	174435693	+	70.6	dedup_wt/regions.txt	Intergenic	RLTR22_Mur|LTR|ERVK	4390	NM_146761	258756	Mm.223188	NM_146761	ENSMUSG00000051509	MOR103-10	olfactory receptor 414	protein-coding	100.2	69.39	25.89	30.98	-1.5655	0.000102404	0.000935079
Galnt16	Merged-chr12-80581324-1	chr12	80579801	80582847	+	180.7	dedup_wt/regions.txt	intron (NM_001361700, intron 8 of 15)	intron (NM_001361700, intron 8 of 15)	62334	NM_001081421	108760	Mm.308296	NM_134045	ENSMUSG00000021130	5730405L21Rik|AI415388|Galntl1|galNAc-T16|mpp-GalNAc-T16	polypeptide N-acetylgalactosaminyltransferase 16	protein-coding	231.61	192.98	99.63	106.35	-1.03882	0.000114733	0.00103019
Stambpl1	Merged-chr19-34218674-1	chr19	34216678	34220670	+	168.2	dedup_wt/regions.txt	intron (NM_001360719, intron 1 of 10)	intron (NM_001360719, intron 1 of 10)	1166	NM_001360719	76630	Mm.130952	NM_029682	ENSMUSG00000024776	1700095N21Rik|8230401J17Rik|ALMalpha|AMSH-FP	STAM binding protein like 1	protein-coding	238.18	166.96	83.94	101.32	-1.12091	0.000122188	0.00108856
Rab6b	Merged-chr9-103142515-1	chr9	103140557	103144473	+	72.3	dedup_wt/regions.txt	intron (NM_173781, intron 2 of 7)	intron (NM_173781, intron 2 of 7)	30441	NM_173781	270192	Mm.490252	NM_173781	ENSMUSG00000032549	9630015C03|AI844641|C330006L04Rik|D9Bwg0185e	RAB6B, member RAS oncogene family	protein-coding	119.91	59.63	25.89	30.98	-1.64089	0.000124448	0.00110544
Cc2d1b	Merged-chr4-108632912-2	chr4	108631740	108633891	+	78.6	dedup_wt/regions.txt|dedup_wt_low/regions.txt	intron (NM_177045, intron 23 of 24)	intron (NM_177045, intron 23 of 24)	12859	NM_177045	319965	Mm.151129	NM_177045	ENSMUSG00000028582	A830039B04Rik|Freud2	coiled-coil and C2 domain containing 1B	protein-coding	183.97	116.01	64.33	60.29	-1.25454	0.000130039	0.00115021
Naa20	Merged-chr2-145849280-1	chr2	145848052	145850508	+	110.7	dedup_wt/regions.txt	intron (NM_028724, intron 6 of 12)	intron (NM_028724, intron 6 of 12)	-53961	NM_026425	67877	Mm.151168	NM_026425	ENSMUSG00000002728	1500004D14Rik|2900026I01Rik|AU041458|D2Ertd186e|Nat5	N(alpha)-acetyltransferase 20, NatB catalytic subunit	protein-coding	128.13	127.93	50.99	58.62	-1.22496	0.000130477	0.00115306
Olfm5	Merged-chr7-104170045-1	chr7	104169131	104170960	+	62.7	dedup_wt/regions.txt	Intergenic	Intergenic	-5229	NM_172905	244180	Mm.17149	NM_172905	ENSMUSG00000044265	E030002O03Rik	olfactomedin 5	protein-coding	75.56	70.47	24.32	24.28	-1.58455	0.000130847	0.00115574
Gm3264	Merged-chr14-4726268-2	chr14	4724758	4727945	+	127.35	dedup_wt/regions.txt|dedup_wt_low/regions.txt	Intergenic	Intergenic	-129172	NM_001242945	100041306	Mm.360540	NM_001242945	ENSMUSG00000094132	-	predicted gene 3264	protein-coding	228.33	184.31	101.2	97.97	-1.04467	0.000131189	0.00115796
Colq	Merged-chr14-31537444-1	chr14	31536929	31537960	+	33.3	dedup_wt/regions.txt	intron (NM_009937, intron 11 of 16)	intron (NM_009937, intron 11 of 16)	39939	NM_009937	382864	Mm.239821	NM_009937	ENSMUSG00000057606	A130034K24Rik	collagen-like tail subunit (single strand of homotrimer) of asymmetric acetylcholinesterase	protein-coding	47.64	32.53	7.06	9.21	-2.28993	0.000141991	0.00123674
Mir675	Merged-chr7-142571681-2	chr7	142570224	142573178	+	113.65	dedup_wt/regions.txt|dedup_wt_low/regions.txt	Intergenic	Intergenic	5446	NR_030416	735280		NR_030416	ENSMUSG00000076275	Mirn675|mir-675|mmu-mir-675	microRNA 675	ncRNA	244.75	168.05	77.67	108.86	-1.13901	0.000160554	0.00137506
Cdca7	Merged-chr2-72467703-1	chr2	72467030	72468376	+	40.1	dedup_wt/regions.txt	Intergenic	L1MEf|LINE|L1	-8516	NM_025866	66953	Mm.270676	NM_025866	ENSMUSG00000055612	2310021G01Rik|AU044109|JPO1	cell division cycle associated 7	protein-coding	50.92	43.37	7.06	15.07	-2.09274	0.000162525	0.00138986
Snord17	Merged-chr2-144239212-1	chr2	144237284	144241141	+	193.1	dedup_wt/regions.txt	Intergenic	(TAGA)n|Simple_repeat|Simple_repeat	26990	NR_030762	100313519	Mm.453538	NR_030762	ENSMUSG00000077714	MBI-43	small nucleolar RNA, C/D box 17	snoRNA	257.89	200.57	120.82	104.67	-1.01664	0.000164873	0.00140628
Cln8	Merged-chr8-14561997-2	chr8	14560825	14563449	+	105.45	dedup_wt/regions.txt|dedup_wt_low/regions.txt	intron (NM_001145965, intron 3 of 14)	intron (NM_001145965, intron 3 of 14)	-326399	NM_012000	26889	Mm.254027	NM_012000	ENSMUSG00000026317	mnd	ceroid-lipofuscinosis, neuronal 8	protein-coding	254.61	155.04	84.73	98.81	-1.14791	0.000170207	0.00144761
Cntnap2	Merged-chr6-47317445-1	chr6	47316822	47318068	+	42.3	dedup_wt/regions.txt	Intergenic	RLTR14_RN|LTR|ERV1	73049	NM_025771	66797	Mm.440084	NM_025771	ENSMUSG00000039419	5430425M22Rik|Caspr2|mKIAA0868	contactin associated protein-like 2	protein-coding	45.99	50.96	10.98	14.24	-1.94915	0.000179163	0.00151078
Ptpre	Merged-chr7-135638024-1	chr7	135637539	135638510	+	37.8	dedup_wt/regions.txt	intron (NM_001316679, intron 1 of 19)	intron (NM_001316679, intron 1 of 19)	-13875	NM_001316681	19267	Mm.945	NM_011212	ENSMUSG00000041836	PTPe|PTPepsilon|RPTPepsilon	protein tyrosine phosphatase, receptor type, E	protein-coding	59.13	33.61	8.63	12.56	-2.11492	0.000184917	0.00155179
H2al2a	Merged-chr2-17870925-1	chr2	17870070	17871781	+	48.6	dedup_wt/regions.txt	Intergenic	Intergenic	126033	NM_026627	68231	Mm.23887	NM_026627	ENSMUSG00000062651	1700113O17Rik|H2A.Bbd|H2A.L.2|H2afb1|H2al2|TSEG-1|Tseg1	H2A histone family member L2A	protein-coding	57.49	55.29	13.34	19.26	-1.79279	0.000190695	0.00158993
Arl1	Merged-chr10-88752355-1	chr10	88751189	88753522	+	75.1	dedup_wt/regions.txt	intron (NM_175158, intron 56 of 61)	intron (NM_175158, intron 56 of 61)	20941	NM_025859	104303	Mm.291247	NM_025859	ENSMUSG00000060904	2310008D22Rik|AU019749	ADP-ribosylation factor-like 1	protein-coding	116.63	68.3	29.81	35.17	-1.49399	0.000192031	0.00159882
Adra2a	Merged-chr19-54147240-1	chr19	54146317	54148164	+	67.2	dedup_wt/regions.txt	Intergenic	Intergenic	101981	NM_007417	11551	Mm.235195	NM_007417	ENSMUSG00000033717	AW122659|Adra-2|Adra-2a|alpha(2A)AR|alpha2-C10|alpha2A|alpha2A-AR	adrenergic receptor, alpha 2a	protein-coding	100.2	62.88	25.1	30.15	-1.54799	0.000194232	0.00161397
Mir378d	Merged-chr10-126530304-1	chr10	126529025	126531583	+	106.7	dedup_wt/regions.txt	Intergenic	Intergenic	180087	NR_105841	102465224		NR_105841	ENSMUSG00000098756	Gm27650|mmu-mir-378d	microRNA 378d	ncRNA	146.19	108.42	57.27	50.24	-1.23359	0.000198612	0.00164499
Gm10413	Merged-chr14-3332683-2	chr14	3331588	3333775	+	131.55	dedup_wt/regions.txt|dedup_wt_low/regions.txt	Intergenic	CpG	-62412	NM_029288	100041774	Mm.360540	NM_029288	ENSMUSG00000095533	100038846|1700001E04Rik|Gm1973	predicted gene 10413	protein-coding	236.54	186.48	106.69	102.16	-1.01149	0.000201591	0.001663
Adgre4	Merged-chr17-55736646-1	chr17	55735564	55737728	+	138.3	dedup_wt/regions.txt	Intergenic	Intergenic	-13338	NM_139138	52614	Mm.210497	NM_139138	ENSMUSG00000032915	D17Ertd479e|Egf-tm7|Emr4|Fire|Gpr127	adhesion G protein-coupled receptor E4	protein-coding	170.83	152.87	72.18	80.39	-1.0824	0.000209533	0.00171942
Limk2	Merged-chr11-3352801-1	chr11	3351951	3353652	+	59.3	dedup_wt/regions.txt	intron (NM_001034030, intron 4 of 11)	intron (NM_001034030, intron 4 of 11)	3340	NM_001034030	16886	Mm.124176	NM_010718	ENSMUSG00000020451	Limk-2|whe	LIM motif-containing protein kinase 2	protein-coding	68.99	69.39	20.4	25.96	-1.58005	0.000210255	0.00172487
1700057H15Rik	Merged-chr4-124217307-1	chr4	124216775	124217840	+	45.7	dedup_wt/regions.txt	Intergenic	Intergenic	268652	NR_040774	78460	Mm.452060	NR_040774		-	RIKEN cDNA 1700057H15 gene	ncRNA	62.42	46.62	14.91	15.91	-1.81305	0.000212904	0.00174344
Gm31369	Merged-chr15-80457955-2	chr15	80456468	80459311	+	101.45	dedup_wt/regions.txt|dedup_wt_low/regions.txt	intron (NM_001163189, intron 5 of 5)	RMER1A|Other|Other	-19286	NR_155274	102633578	Mm.397484	NR_155274	ENSMUSG00000115888	-	predicted gene, 31369	ncRNA	233.25	169.13	98.06	95.46	-1.04739	0.000218423	0.00178251
Dclk2	Merged-chr3-86741858-2	chr3	86740591	86744225	+	165.95	dedup_wt/regions.txt|dedup_wt_low/regions.txt	intron (NM_030695, intron 50 of 56)	B3|SINE|B2	178476	NM_001195496	70762	Mm.44490	NM_027539	ENSMUSG00000028078	6330415M09Rik|AU044875|CL2|CLICK2|Click-II|Dcamkl2	doublecortin-like kinase 2	protein-coding	432.01	280.8	138.08	206.84	-1.04206	0.000222435	0.00181076
Sgk2	Merged-chr2-162976459-2	chr2	162975103	162977743	+	61.6	dedup_wt/regions.txt|dedup_wt_low/regions.txt	3' UTR (NM_001081338, exon 23 of 23)	3' UTR (NM_001081338, exon 23 of 23)	-11058	NM_001291154	27219	Mm.26462	NM_013731	ENSMUSG00000017868	AI098171|AW146006|Sgkl	serum/glucocorticoid regulated kinase 2	protein-coding	167.55	93.24	41.58	59.45	-1.35569	0.000233081	0.00188706
Mir5709	Merged-chr17-67090482-2	chr17	67089323	67092078	+	52	dedup_wt/regions.txt|dedup_wt_low/regions.txt	intron (NM_008984, intron 3 of 30)	intron (NM_008984, intron 3 of 30)	-64465	NR_049205	100885844		NR_049205	ENSMUSG00000093508	Gm22041|mir-5709|mmu-mir-5709	microRNA 5709	ncRNA	136.34	78.06	34.52	45.22	-1.41323	0.000234571	0.00189344
Pld1	Merged-chr3-28039454-1	chr3	28037519	28041389	+	181.2	dedup_wt/regions.txt	intron (NM_001368667, intron 6 of 26)	ID_B1|SINE|B4	55283	NM_001368667	18805	Mm.212039	NM_008875	ENSMUSG00000027695	AA536939|C85393|Pld1a|Pld1b|mPLD1	phospholipase D1	protein-coding	262.82	173.47	95.71	111.37	-1.0661	0.000235537	0.0019002
Zap70	Merged-chr1-36754290-2	chr1	36753280	36755616	+	100.6	dedup_wt/regions.txt|dedup_wt_low/regions.txt	intron (NR_040290, intron 8 of 8)	LTR33B|LTR|ERVL	-7350	NM_009539	22637	Mm.8038	NM_009539	ENSMUSG00000026117	Srk|ZAP-70|mrtle|mur	zeta-chain (TCR) associated protein kinase	protein-coding	206.97	161.54	89.44	88.76	-1.04106	0.000252701	0.00201617
Ctnnbl1	Merged-chr2-157798724-1	chr2	157797283	157800166	+	116.9	dedup_wt/regions.txt	intron (NM_025680, intron 4 of 15)	B3A|SINE|B2	61323	NM_025680	66642	Mm.45193	NM_025680	ENSMUSG00000027649	5730471K09Rik|NAP|NYD-SP19|P14L	catenin, beta like 1	protein-coding	144.55	129.02	48.64	71.18	-1.18991	0.000260426	0.00207
Nek10	Merged-chr14-14869650-1	chr14	14868629	14870672	+	119.1	dedup_wt/regions.txt	intron (NM_001195229, intron 21 of 34)	intron (NM_001195229, intron 21 of 34)	48835	NM_001195229	674895	Mm.317563	NM_001034865	ENSMUSG00000042567	Gm282	NIMA (never in mitosis gene a)- related kinase 10	protein-coding	167.55	118.17	55.7	69.5	-1.18156	0.000271876	0.00214833
LOC100861615	Merged-chr14-6287415-1	chr14	6286809	6288022	+	40.1	dedup_wt/regions.txt	promoter-TSS (NM_001270812)	promoter-TSS (NM_001270812)	-165	NM_001270812	100861615	Mm.488431	NM_001270812	ENSMUSG00000079396	-	alpha takusan-like	protein-coding	57.49	39.03	10.98	14.24	-1.9251	0.000283484	0.00222299
Naaladl2	Merged-chr3-25053357-1	chr3	25052573	25054142	+	86.9	dedup_wt/regions.txt	Intergenic	Intergenic	-269351	NM_001326288	635702	Mm.448351	NM_001326288	ENSMUSG00000102758	2810043G22Rik|EG635702|Gm1021	N-acetylated alpha-linked acidic dipeptidase-like 2	protein-coding	134.7	79.14	30.6	48.57	-1.42227	0.000289195	0.00226227
Mir1970	Merged-chrX-135796519-2	chrX	135795797	135797270	+	30.975	dedup_wt/regions.txt|dedup_wt_low/regions.txt	intron (NM_001004359, intron 5 of 9)	intron (NM_001004359, intron 5 of 9)	-10316	NR_035497	100316820		NR_035497	ENSMUSG00000088464	mmu-mir-1970	microRNA 1970	ncRNA	70.63	54.21	22.75	16.75	-1.64811	0.000307647	0.00238173
4933430N04Rik	Merged-chr8-8952108-2	chr8	8951244	8953094	+	58.9	dedup_wt/regions.txt|dedup_wt_low/regions.txt	Intergenic	Intergenic	180119	NR_045854	71249	Mm.158635	NR_045854	ENSMUSG00000108848	-	RIKEN cDNA 4933430N04 gene	ncRNA	123.2	110.59	49.42	53.59	-1.17911	0.00034838	0.00264633
Spock1	Merged-chr13-57522710-1	chr13	57521693	57523728	+	54.2	dedup_wt/regions.txt	intron (NM_001166466, intron 6 of 11)	intron (NM_001166466, intron 6 of 11)	385622	NM_001166464	20745	Mm.379020	NM_009262	ENSMUSG00000056222	Spock|Ticn1|testican	sparc/osteonectin, cwcv and kazal-like domains proteoglycan 1	protein-coding	68.99	57.46	21.18	20.93	-1.57919	0.000359563	0.00271389
Dip2c	Merged-chr13-9504251-2	chr13	9503502	9505385	+	53	dedup_wt/regions.txt|dedup_wt_low/regions.txt	intron (NM_001081426, intron 2 of 36)	intron (NM_001081426, intron 2 of 36)	227918	NM_001081426	208440	Mm.217326	NM_172459	ENSMUSG00000048264	2900024P20Rik|9630044M06|mKIAA0934	disco interacting protein 2 homolog C	protein-coding	136.34	84.57	43.93	45.22	-1.29492	0.000361451	0.00272467
F630206G17Rik	Merged-chr11-45627485-1	chr11	45626759	45628212	+	32.2	dedup_wt/regions.txt	Intergenic	ORR1D2|LTR|ERVL-MaLR	-180598	NR_045876	100009664	Mm.415439	NR_045876		-	RIKEN cDNA F630206G17 gene	ncRNA	49.28	29.27	10.98	5.86	-2.19747	0.000366583	0.00275565
Celf4	Merged-chr18-25577197-1	chr18	25576638	25577756	+	27.1	dedup_wt/regions.txt	intron (NM_001362325, intron 2 of 12)	intron (NM_001362325, intron 2 of 12)	102551	NM_001362337	108013	Mm.266435	NM_133195	ENSMUSG00000024268	A230070D14Rik|BRUNOL-4|Brul4|Brunol4|C130060B05Rik	CUGBP, Elav-like family member 4	protein-coding	45.99	21.68	8.63	2.51	-2.56849	0.000380135	0.00284382
Dcbld2	Merged-chr16-58464090-1	chr16	58462711	58465469	+	46.9	dedup_wt/regions.txt	intron (NM_001356484, intron 14 of 15)	intron (NM_001356484, intron 14 of 15)	55555	NM_028523	73379	Mm.373589	NM_028523	ENSMUSG00000035107	1700055P21Rik|AW146002|CLCP1|Esdn	discoidin, CUB and LCCL domain containing 2	protein-coding	59.13	50.96	18.04	15.91	-1.69024	0.000383114	0.00286443
Mir5103	Merged-chr1-34311964-1	chr1	34310657	34313271	+	119.7	dedup_wt/regions.txt	Intergenic	Intergenic	121235	NR_039562	100628580		NR_039562	ENSMUSG00000092852	mir-5103|mmu-mir-5103|mu-mir-5103	microRNA 5103	ncRNA	167.55	119.26	58.05	71.18	-1.14137	0.000385854	0.00288006
Tbcd	Merged-chr11-121479920-1	chr11	121479304	121480537	+	28.2	dedup_wt/regions.txt	intron (NM_029878, intron 7 of 38)	intron (NM_029878, intron 7 of 38)	27929	NM_029878	108903	Mm.23686	NM_029878	ENSMUSG00000039230	2310057L06Rik|A030005L14Rik|mKIAA0988	tubulin-specific chaperone d	protein-coding	37.78	29.27	7.06	6.7	-2.27467	0.000412762	0.00304921
Slc22a12	Merged-chr19-6678687-1	chr19	6676735	6680639	+	110.1	dedup_wt/regions.txt	Intergenic	Intergenic	-135617	NM_009203	20521	Mm.391146	NM_009203	ENSMUSG00000061742	AI987855|OAT4L|Rst|Slc22al2|URAT1	solute carrier family 22 (organic anion/cation transporter), member 12	protein-coding	139.62	119.26	55.7	62.8	-1.12289	0.000418714	0.00308538
Mir1953	Merged-chr2-151958489-1	chr2	151957687	151959291	+	59.3	dedup_wt/regions.txt	Intergenic	Intergenic	9128	NR_035478	100316704		NR_035478	ENSMUSG00000088491	mir-1953|mmu-mir-1953	microRNA 1953	ncRNA	88.7	55.29	24.32	25.12	-1.52662	0.00041965	0.00309047
Rhob	Merged-chr12-8452968-1	chr12	8451988	8453949	+	41.2	dedup_wt/regions.txt	Intergenic	Intergenic	47041	NM_007483	11852	Mm.687	NM_007483	ENSMUSG00000054364	AA017882|Arh6|Arhb	ras homolog family member B	protein-coding	59.13	40.11	11.77	15.91	-1.83133	0.000420111	0.00309215
Maf	Merged-chr8-115680084-1	chr8	115679753	115680415	+	17.5	dedup_wt/regions.txt	Intergenic	C-rich|Low_complexity|Low_complexity	26810	NM_001025577	17132	Mm.275549	NM_001025577	ENSMUSG00000055435	2810401A20Rik|A230108G15Rik|AW047063|c-maf	avian musculoaponeurotic fibrosarcoma oncogene homolog	protein-coding	34.5	10.84	2.35	1.67	-3.4547	0.000430614	0.00315769
Kif13a	Merged-chr13-46914571-1	chr13	46913524	46915618	+	50.2	dedup_wt/regions.txt	intron (NM_010617, intron 2 of 37)	intron (NM_010617, intron 2 of 37)	15147	NM_010617	16553	Mm.342703	NM_010617	ENSMUSG00000021375	4930505I07Rik|mKIAA4109	kinesin family member 13A	protein-coding	72.28	48.79	18.83	20.1	-1.62355	0.000455971	0.00331006
Grik4	Merged-chr9-42837974-1	chr9	42836506	42839442	+	100.5	dedup_wt/regions.txt	intron (NM_175481, intron 1 of 20)	RMER15|LTR|ERVL	106397	NM_175481	110637	Mm.370291	NM_175481	ENSMUSG00000032017	6330551K01Rik|GluK4|GluRgamma1|KA-1|KA1	glutamate receptor, ionotropic, kainate 4	protein-coding	100.2	127.93	38.44	58.62	-1.24288	0.0004588	0.00332571
Ppp2r1b	Merged-chr9-50846874-1	chr9	50846042	50847706	+	55.3	dedup_wt/regions.txt	Intergenic	Intergenic	-10050	NM_028614	73699	Mm.7726	NM_028614	ENSMUSG00000032058	2410091N08Rik|AI790395	protein phosphatase 2, regulatory subunit A, beta	protein-coding	78.85	53.12	14.12	27.63	-1.653	0.000459121	0.00332722
Prps2	Merged-chrX-167522502-1	chrX	167521501	167523503	+	72.3	dedup_wt/regions.txt	intron (NM_001368936, intron 4 of 16)	intron (NM_001368936, intron 4 of 16)	-139753	NM_026662	110639	Mm.272955	NM_026662	ENSMUSG00000025742	2610101M19Rik|AA589463|AI464149|Prps-2	phosphoribosyl pyrophosphate synthetase 2	protein-coding	108.41	67.22	29.03	36.85	-1.40148	0.000472763	0.00340693
Runx1t1	Merged-chr4-13743465-1	chr4	13742865	13744066	+	29.9	dedup_wt/regions.txt	5' UTR (NM_001111026, exon 1 of 11)	5' UTR (NM_001111026, exon 1 of 11)	163	NM_001111026	12395	Mm.4909	NM_009822	ENSMUSG00000006586	Cbfa2t1h|ETO|MTG8	RUNX1 translocation partner 1	protein-coding	34.5	34.69	7.06	8.37	-2.16651	0.000491793	0.0035201
Clec2h	Merged-chr6-128644814-1	chr6	128643317	128646311	+	126.5	dedup_wt/regions.txt	Intergenic	RLTR13B1|LTR|ERVK	-17571	NM_053165	94071	Mm.197689	NM_053165	ENSMUSG00000030364	Clrf|clr-f	C-type lectin domain family 2, member h	protein-coding	177.4	125.76	75.31	66.15	-1.08892	0.000493181	0.00352624
Lsm6	Merged-chr8-78717253-1	chr8	78715442	78719064	+	135.5	dedup_wt/regions.txt	intron (NM_029736, intron 10 of 11)	intron (NM_029736, intron 10 of 11)	103899	NM_001191004	78651	Mm.28694	NM_030145	ENSMUSG00000031683	1500031N17Rik|2410088K19Rik|AI747288	LSM6 homolog, U6 small nuclear RNA and mRNA degradation associated	protein-coding	152.76	159.37	58.84	88.76	-1.08386	0.000504042	0.00358958
Snn	Merged-chr16-11075643-1	chr16	11075143	11076143	+	27.7	dedup_wt/regions.txt	TTS (NM_009223)	TTS (NM_009223)	9345	NM_009223	20621	Mm.325800	NM_009223	ENSMUSG00000037972	2810407J07Rik|AI848521|AW547286	stannin	protein-coding	29.57	33.61	6.28	6.7	-2.28922	0.000515229	0.00365169
Nfatc2	Merged-chr2-168532991-2	chr2	168531919	168534461	+	65.4	dedup_wt/regions.txt|dedup_wt_low/regions.txt	intron (NM_001037177, intron 5 of 6)	intron (NM_001037177, intron 5 of 6)	57175	NM_001291178	18019	Mm.116802	NM_010899	ENSMUSG00000027544	AI607462|NF-ATc2|NF-ATp|NFAT1|NFAT1-D|Nfatp	nuclear factor of activated T cells, cytoplasmic, calcineurin dependent 2	protein-coding	121.55	117.09	51.78	57.78	-1.1226	0.000542355	0.00381385
Gm11186	Merged-chr11-53183905-1	chr11	53182198	53185613	+	142.3	dedup_wt/regions.txt	intron (NM_177059, intron 14 of 15)	B4|SINE|B4	-63849	NR_046047	790909	Mm.404626	NR_046047	ENSMUSG00000087668	-	predicted gene 11186	ncRNA	179.05	155.04	67.47	94.63	-1.04107	0.000543825	0.00381972
Tab1	Merged-chr15-80149407-1	chr15	80148630	80150184	+	65.5	dedup_wt/regions.txt	intron (NM_025609, intron 3 of 10)	intron (NM_025609, intron 3 of 10)	16261	NM_025609	66513	Mm.288245	NM_025609	ENSMUSG00000022414	2310012M03Rik|Map3k7ip1|b2b449Clo	TGF-beta activated kinase 1/MAP3K7 binding protein 1	protein-coding	90.34	66.13	23.54	34.33	-1.42745	0.000548689	0.00384926
A630019I02Rik	Merged-chr13-93090162-1	chr13	93089149	93091175	+	46.3	dedup_wt/regions.txt	exon (NM_023821, exon 2 of 13)	exon (NM_023821, exon 2 of 13)	-4671	NR_046182	408254	Mm.474857	NR_046182	ENSMUSG00000114968	-	RIKEN cDNA A630019I02 gene	ncRNA	57.49	50.96	16.47	18.42	-1.63223	0.000586429	0.00406972
Sntg2	Merged-chr12-30290739-2	chr12	30289848	30291765	+	52.4	dedup_wt/regions.txt|dedup_wt_low/regions.txt	intron (NM_172951, intron 4 of 16)	intron (NM_172951, intron 4 of 16)	82569	NM_172951	268534	Mm.279765	NM_172951	ENSMUSG00000020672	2210008K22Rik|9530013L23|BB121248|G2syn|Syn5	syntrophin, gamma 2	protein-coding	123.2	80.23	36.09	46.89	-1.28212	0.000602481	0.00416162
Cops8	Merged-chr1-90697671-1	chr1	90696733	90698610	+	57.6	dedup_wt/regions.txt	Intergenic	L1MC3|LINE|L1	94246	NM_133805	108679	Mm.119177	NM_133805	ENSMUSG00000034432	9430009J09Rik|AA408242|Csn8|Sgn8	COP9 signalosome subunit 8	protein-coding	72.28	62.88	20.4	28.47	-1.46531	0.000653572	0.00445535
F630206G17Rik	Merged-chr11-45545351-2	chr11	45543326	45547395	+	97.2	dedup_wt/regions.txt|dedup_wt_low/regions.txt	Intergenic	Intergenic	-262723	NR_045876	100009664	Mm.415439	NR_045876		-	RIKEN cDNA F630206G17 gene	ncRNA	279.25	168.05	96.5	121.42	-1.02784	0.000657386	0.00447736
Nras	Merged-chr3-103051772-1	chr3	103050877	103052667	+	57.6	dedup_wt/regions.txt	intron (NM_144901, intron 15 of 19)	intron (NM_144901, intron 15 of 19)	-6513	NM_001368638	18176	Mm.400954	NM_010937	ENSMUSG00000027852	AV095280|N-ras	neuroblastoma ras oncogene	protein-coding	85.42	54.21	20.4	28.47	-1.5021	0.000672699	0.00456788
5430421F17Rik	Merged-chr8-25354254-1	chr8	25353506	25355003	+	44.6	dedup_wt/regions.txt	Intergenic	Intergenic	-47984	NR_040352	74489	Mm.256468	NR_040352	ENSMUSG00000110140	-	RIKEN cDNA 5430421F17 gene	ncRNA	54.21	49.87	15.69	17.59	-1.64299	0.000676675	0.0045864
Mir874	Merged-chr13-58058476-1	chr13	58057188	58059765	+	178.4	dedup_wt/regions.txt	intron (NM_001362415, intron 5 of 14)	intron (NM_001362415, intron 5 of 14)	-35276	NR_030544	100124491		NR_030544	ENSMUSG00000077962	Mirn874|mir-874|mmu-mir-874	microRNA 874	ncRNA	269.39	163.71	105.13	108.86	-1.00628	0.000679246	0.00460074
Rhob	Merged-chr12-8488164-1	chr12	8487383	8488945	+	88.6	dedup_wt/regions.txt	Intergenic	Intergenic	11845	NM_007483	11852	Mm.687	NM_007483	ENSMUSG00000054364	AA017882|Arh6|Arhb	ras homolog family member B	protein-coding	129.77	84.57	37.66	51.92	-1.24789	0.000719229	0.00483071
AF067063	Merged-chr13-119817742-1	chr13	119816784	119818700	+	58.7	dedup_wt/regions.txt	Intergenic	MLTR11B|LTR|ERVK	12475	NM_001001449	380878	Mm.327311	NM_001001449	ENSMUSG00000094237	-	cDNA sequence AF067063	protein-coding	91.99	52.04	21.97	28.47	-1.49773	0.0007274	0.00487455
Tnk2	Merged-chr16-32698765-1	chr16	32698167	32699363	+	29.9	dedup_wt/regions.txt	Intergenic	Intergenic	25611	NM_001289443	51789	Mm.251115	NM_016788	ENSMUSG00000022791	Ack|Ack-1|Ack1|Cdgip|Pyk1	tyrosine kinase, non-receptor, 2	protein-coding	32.85	35.78	7.06	9.21	-2.0826	0.000755718	0.00502907
Abcc4	Merged-chr14-118691195-2	chr14	118689898	118692160	+	96.45	dedup_wt/regions.txt|dedup_wt_low/regions.txt	intron (NM_001033336, intron 1 of 30)	B2_Mm2|SINE|B2	-14098	NM_001163675	239273	Mm.40537	NM_001033336	ENSMUSG00000032849	ABCC4-N1|D630049P08Rik|MOATB|MRP4	ATP-binding cassette, sub-family C (CFTR/MRP), member 4	protein-coding	188.9	146.36	69.82	94.63	-1.02216	0.000756398	0.00503087
Rhob	Merged-chr12-8473117-1	chr12	8472803	8473432	+	18.1	dedup_wt/regions.txt	Intergenic	Intergenic	26892	NM_007483	11852	Mm.687	NM_007483	ENSMUSG00000054364	AA017882|Arh6|Arhb	ras homolog family member B	protein-coding	32.85	13.01	3.14	2.51	-2.9887	0.00078699	0.00520098
Tnk2	Merged-chr16-32703468-1	chr16	32702676	32704261	+	56.5	dedup_wt/regions.txt	Intergenic	Intergenic	30314	NM_001289443	51789	Mm.251115	NM_016788	ENSMUSG00000022791	Ack|Ack-1|Ack1|Cdgip|Pyk1	tyrosine kinase, non-receptor, 2	protein-coding	65.71	65.05	24.32	24.28	-1.42731	0.000792941	0.00523563
Pbx1	Merged-chr1-168238434-1	chr1	168237609	168239260	+	58.7	dedup_wt/regions.txt	intron (NM_001291508, intron 2 of 7)	MLT1J|LTR|ERVL-MaLR	193735	NM_001291509	18514	Mm.43358	NM_008783	ENSMUSG00000052534	2310056B04Rik|D230003C07Rik|Pbx-1	pre B cell leukemia homeobox 1	protein-coding	78.85	60.71	27.46	25.12	-1.39799	0.000853668	0.00557206
Mfap3	Merged-chr11-57537473-1	chr11	57537059	57537888	+	14.1	dedup_wt/regions.txt	Intergenic	ORR1D1|LTR|ERVL-MaLR	18808	NM_180599	216760	Mm.30501	NM_145426	ENSMUSG00000020522	2610509F16Rik|2700079M14Rik|AW536327	microfibrillar-associated protein 3	protein-coding	24.64	10.84	1.57	0.84	-3.84553	0.000856511	0.0055857
Snx29	Merged-chr16-11408832-1	chr16	11408508	11409156	+	15.2	dedup_wt/regions.txt	intron (NM_001290148, intron 1 of 13)	intron (NM_001290148, intron 1 of 13)	3184	NM_001290148	74478	Mm.325831	NM_028964	ENSMUSG00000071669	4933437K13Rik|Gm11170|Gm1737|Gm930|Rundc2a	sorting nexin 29	protein-coding	21.35	15.18	2.35	0.84	-3.49007	0.000872828	0.00568086
Fars2	Merged-chr13-36149891-1	chr13	36149004	36150779	+	50.2	dedup_wt/regions.txt	intron (NM_001039189, intron 1 of 5)	MT2B1|LTR|ERVL	32248	NM_001039189	69955	Mm.70690	NM_024274	ENSMUSG00000021420	Fars1|pheRS	phenylalanine-tRNA synthetase 2 (mitochondrial)	protein-coding	50.92	62.88	21.18	18.42	-1.52947	0.000907809	0.00587115
Snx29	Merged-chr16-11496197-1	chr16	11494544	11497850	+	132.1	dedup_wt/regions.txt	intron (NM_028964, intron 13 of 20)	intron (NM_028964, intron 13 of 20)	90549	NM_001290148	74478	Mm.325831	NM_028964	ENSMUSG00000071669	4933437K13Rik|Gm11170|Gm1737|Gm930|Rundc2a	sorting nexin 29	protein-coding	182.33	133.35	66.68	87.09	-1.03029	0.000909983	0.00588392
Anks6	Merged-chr4-47052623-1	chr4	47052022	47053224	+	27.1	dedup_wt/regions.txt	intron (NM_001024136, intron 1 of 14)	intron (NM_001024136, intron 1 of 14)	4683	NM_001024136	75691	Mm.86866	NM_001024136	ENSMUSG00000066191	2210417J20Rik|Ankrd14|Gm635|SamCystin|Samd6|b2b1801.1Clo	ankyrin repeat and sterile alpha motif domain containing 6	protein-coding	19.71	39.03	3.92	7.54	-2.38693	0.000913692	0.00590404
9530091C08Rik	Merged-chr9-68884289-1	chr9	68882684	68885894	+	115.7	dedup_wt/regions.txt	intron (NM_013646, intron 1 of 10)	intron (NM_013646, intron 1 of 10)	118943	NR_033299	320440	Mm.483129	NM_177159		-	RIKEN cDNA 9530091C08 gene	ncRNA	165.91	112.75	46.29	77.88	-1.15912	0.00092628	0.00597366
4933424L21Rik	Merged-chr11-57681387-1	chr11	57680176	57682598	+	75.7	dedup_wt/regions.txt	intron (NM_134189, intron 1 of 11)	L3|LINE|CR1	-31893	NR_153850	78762	Mm.362149	NR_153850		-	RIKEN cDNA 4933424L21 gene	ncRNA	106.77	74.81	29.03	44.38	-1.29816	0.00092727	0.00597745
Mgll	Merged-chr6-88709504-1	chr6	88708367	88710641	+	120.8	dedup_wt/regions.txt	Intergenic	Intergenic	-14908	NM_011844	23945	Mm.272197	NM_011844	ENSMUSG00000033174	AA589436|Magl|Mgl	monoglyceride lipase	protein-coding	159.33	126.85	68.25	72.85	-1.01326	0.000946573	0.00607413
Rfx3	Merged-chr19-28339079-1	chr19	28338829	28339329	+	7.9	dedup_wt/regions.txt	intron (NM_175459, intron 6 of 10)	intron (NM_175459, intron 6 of 10)	-327913	NM_011265	19726	Mm.313321	NM_011265	ENSMUSG00000040929	C230093O12Rik|MRFX3	regulatory factor X, 3 (influences HLA class II expression)	protein-coding	11.5	7.59	0	0	-5.98684	0.000955743	0.00611709
Prpsap2	Merged-chr11-61789620-1	chr11	61788735	61790505	+	29.4	dedup_wt/regions.txt	intron (NM_013881, intron 21 of 26)	B3A|SINE|B2	-27532	NM_001364087	212627	Mm.27703	NM_144806	ENSMUSG00000020528	A230054F23Rik|PAP41	phosphoribosyl pyrophosphate synthetase-associated protein 2	protein-coding	50.92	22.77	10.98	5.02	-2.17105	0.000962212	0.00615052
Gm6042	Merged-chr15-101508801-1	chr15	101507353	101510249	+	77.9	dedup_wt/regions.txt	Intergenic	Intergenic	4985	NR_002872	574415	Mm.491077	NR_002872		EG574415|Kb32p|Krt89	type II keratin Kb32P	pseudo	116.63	72.64	35.3	42.71	-1.26508	0.000973778	0.00621507
Pfdn2	Merged-chr1-171339769-1	chr1	171338845	171340693	+	81.9	dedup_wt/regions.txt	intron (NM_001357551, intron 3 of 4)	intron (NM_001357551, intron 3 of 4)	-5185	NM_001360825	18637	Mm.10756	NM_011070	ENSMUSG00000006412	ESTM27|W48336	prefoldin 2	protein-coding	105.13	87.82	45.5	39.36	-1.17766	0.00100036	0.00636556
Ttc30a1	Merged-chr2-76088813-1	chr2	76088296	76089330	+	36.1	dedup_wt/regions.txt	intron (NM_001081033, intron 10 of 19)	intron (NM_001081033, intron 10 of 19)	-106846	NM_030188	78802	Mm.282339	NM_030188	ENSMUSG00000075271	4930506L13Rik	tetratricopeptide repeat domain 30A1	protein-coding	62.42	27.1	10.2	13.4	-1.90053	0.00103757	0.00657125
Mapk4	Merged-chr18-73948675-1	chr18	73948425	73948925	+	7.9	dedup_wt/regions.txt	intron (NM_172632, intron 2 of 5)	intron (NM_172632, intron 2 of 5)	-7646	NM_001360936	225724	Mm.254517	NM_172632	ENSMUSG00000024558	A330097D03Rik|Erk3|Prkm4|p63Mapk	mitogen-activated protein kinase 4	protein-coding	9.86	8.67	0	0	-5.95327	0.00106038	0.00669403
Mir6934	Merged-chr11-119149711-1	chr11	119149461	119149961	+	7.9	dedup_wt/regions.txt	intron (NM_001347625, intron 10 of 11)	intron (NM_001347625, intron 10 of 11)	4426	NR_105899	102465563		NR_105899	ENSMUSG00000098704	Gm27523|mmu-mir-6934	microRNA 6934	ncRNA	9.86	8.67	0	0	-5.95327	0.00106038	0.00669403
5430434I15Rik	Merged-chr3-38094532-1	chr3	38093778	38095287	+	72.3	dedup_wt/regions.txt	Intergenic	Intergenic	113587	NR_040541	71342	Mm.410782	NR_040541	ENSMUSG00000106002	-	RIKEN cDNA 5430434I15 gene	ncRNA	90.34	79.14	37.66	34.33	-1.22976	0.0010696	0.00674386
Mzt1	Merged-chr14-98870578-1	chr14	98869580	98871576	+	29.9	dedup_wt/regions.txt	Intergenic	Intergenic	175558	NM_175245	76789	Mm.38912	NM_175245	ENSMUSG00000033186	2410129H14Rik|AI120158|Mozart1	mitotic spindle organizing protein 1	protein-coding	31.21	35.78	6.28	10.05	-2.0469	0.00109671	0.0068792
Parp12	Merged-chr6-39095014-1	chr6	39094764	39095264	+	16.4	dedup_wt/regions.txt	intron (NM_172893, intron 7 of 11)	LTR82A|LTR|ERVL	23335	NM_172893	243771	Mm.268462	NM_172893	ENSMUSG00000038507	9930021O16|AA409132|AA536654|ARTD12|PARP-12|Zc3hdc1	poly (ADP-ribose) polymerase family, member 12	protein-coding	26.28	14.09	3.14	1.67	-3.03848	0.0011568	0.00718062
Ino80c	Merged-chr18-24108186-1	chr18	24107478	24108895	+	40.1	dedup_wt/regions.txt	intron (NM_172625, intron 4 of 4)	intron (NM_172625, intron 4 of 4)	13633	NM_172625	225280	Mm.258973	NM_172625	ENSMUSG00000047989	D030070L09Rik	INO80 complex subunit C	protein-coding	55.85	40.11	17.26	12.56	-1.67115	0.00115914	0.0071915
Tapt1	Merged-chr5-44215268-1	chr5	44213988	44216549	+	96	dedup_wt/regions.txt	intron (NM_173764, intron 2 of 13)	intron (NM_173764, intron 2 of 13)	11338	NM_173764	231225	Mm.30688	NM_173764	ENSMUSG00000046985	4932414K18Rik	transmembrane anterior posterior transformation 1	protein-coding	136.34	94.32	43.15	60.29	-1.14788	0.00116121	0.00720201
Gm5122	Merged-chr9-61060913-1	chr9	61059966	61061861	+	61	dedup_wt/regions.txt	Intergenic	Intergenic	43844	NR_040767	330956	Mm.207985	NR_040767	ENSMUSG00000111290	A430102L10	predicted gene 5122	ncRNA	60.78	76.98	25.89	28.47	-1.35088	0.00119785	0.0073971
Hlcs	Merged-chr16-94290018-1	chr16	94289702	94290335	+	16.9	dedup_wt/regions.txt	intron (NM_139145, intron 1 of 10)	CpG	273	NM_001360045	110948	Mm.30921	NM_139145	ENSMUSG00000040820	410I21.SP6|D16Jhu34	holocarboxylase synthetase (biotin- [propriony-Coenzyme A-carboxylase (ATP-hydrolysing)] ligase)	protein-coding	26.28	16.26	1.57	4.19	-2.88157	0.00121183	0.00747218
Mir1843a	Merged-chr12-80373773-1	chr12	80373194	80374353	+	34.4	dedup_wt/regions.txt	intron (NM_001364324, intron 6 of 8)	PB1|SINE|Alu	17904	NR_037207	100526530		NR_037207	ENSMUSG00000105972	Mir1843|mir-1843a|mmu-mir-1843|mmu-mir-1843a	microRNA 1843a	ncRNA	47.64	35.78	10.98	13.4	-1.76554	0.00127526	0.00779031
Tsc22d3	Merged-chrX-140599425-2	chrX	140598127	140600778	+	64.55	dedup_wt/regions.txt|dedup_wt_low/regions.txt	intron (NM_001077364, intron 1 of 3)	CpG	1070	NM_001077364	14605	Mm.22216	NM_010286	ENSMUSG00000031431	DIP|Dsip1|Gilz|TSC-22R|Tilz3	TSC22 domain family, member 3	protein-coding	149.48	98.66	61.98	53.59	-1.08903	0.00132498	0.00803611
Smkr-ps	Merged-chr6-29994389-1	chr6	29993609	29995170	+	63.8	dedup_wt/regions.txt	TTS (NR_040263)	TTS (NR_040263)	9060	NR_040263	76419	Mm.84522	NR_040263	ENSMUSG00000045709	1700023L04Rik	smal lysine rich protein 1, pseudogene	ncRNA	83.77	66.13	33.73	26.8	-1.29804	0.00133861	0.00810221
Ykt6	Merged-chr11-5994608-1	chr11	5994026	5995191	+	30.5	dedup_wt/regions.txt	intron (NM_001174053, intron 5 of 19)	intron (NM_001174053, intron 5 of 19)	38850	NM_019661	56418	Mm.294821	NM_019661	ENSMUSG00000002741	0610042I15Rik|1810013M05Rik|AW105923	YKT6 v-SNARE homolog (S. cerevisiae)	protein-coding	45.99	28.19	6.28	12.56	-1.96725	0.00140248	0.00842173
Mlxip	Merged-chr5-123369742-1	chr5	123369261	123370223	+	26	dedup_wt/regions.txt	intron (NM_029850, intron 5 of 5)	B1_Mus1|SINE|Alu	-25056	NM_133917	208104	Mm.83277	NM_133917	ENSMUSG00000038342	AW228700|Mir|bHLHe36	MLX interacting protein	protein-coding	21.35	35.78	7.85	4.19	-2.25837	0.00141972	0.00851485
Kif13a	Merged-chr13-46911518-1	chr13	46910796	46912240	+	23.1	dedup_wt/regions.txt	intron (NM_010617, intron 2 of 37)	intron (NM_010617, intron 2 of 37)	18200	NM_010617	16553	Mm.342703	NM_010617	ENSMUSG00000021375	4930505I07Rik|mKIAA4109	kinesin family member 13A	protein-coding	29.57	24.94	4.71	6.7	-2.2541	0.00143921	0.00861606
4930519D14Rik	Merged-chr13-30632468-1	chr13	30632218	30632718	+	7.34	dedup_wt/regions.txt	Intergenic	Intergenic	17425	NR_045975	75090	Mm.292232	NR_045975	ENSMUSG00000086263	-	RIKEN cDNA 4930519D14 gene	ncRNA	9.86	7.59	0	0	-5.86191	0.00144544	0.00864639
Foxk1	Merged-chr5-141884233-1	chr5	141883077	141885389	+	112.9	dedup_wt/regions.txt	intron (NM_177879, intron 5 of 44)	PB1D11|SINE|Alu	-517264	NM_199068	17425	Mm.24214	NM_010812	ENSMUSG00000056493	A630048H08Rik|AI463295|Gm10868|Mnf	forkhead box K1	protein-coding	167.55	106.25	62.76	68.67	-1.04631	0.0015341	0.00907599
Spin4	Merged-chrX-94991143-1	chrX	94990492	94991795	+	28.2	dedup_wt/regions.txt	Intergenic	Intergenic	35539	NM_178753	270624	Mm.115205	NM_178753	ENSMUSG00000071722	9630042H07Rik	spindlin family, member 4	protein-coding	37.78	29.27	7.06	10.05	-1.96448	0.00156764	0.00923757
Tm2d1	Merged-chr4-98086970-1	chr4	98085107	98088833	+	101.1	dedup_wt/regions.txt	intron (NM_001122953, intron 9 of 9)	intron (NM_001122953, intron 9 of 9)	296295	NM_053157	94043	Mm.331719	NM_053157	ENSMUSG00000028563	2310026L18Rik|AA990549|Bbp	TM2 domain containing 1	protein-coding	128.13	109.5	58.05	58.62	-1.02085	0.00158747	0.00934142
Ap5m1	Merged-chr14-48990739-1	chr14	48989834	48991645	+	61.5	dedup_wt/regions.txt	Intergenic	Intergenic	-75810	NM_001360070	74385	Mm.379235	NM_144535	ENSMUSG00000036291	4932432K03Rik|Mu5|Mudeng	adaptor-related protein complex 5, mu 1 subunit	protein-coding	98.56	52.04	27.46	30.15	-1.36736	0.00160428	0.00941973
Nol11	Merged-chr11-107249407-1	chr11	107248167	107250648	+	58.7	dedup_wt/regions.txt	intron (NR_153311, intron 6 of 9)	B3A|SINE|B2	-60026	NM_133702	68979	Mm.294617	NM_133702	ENSMUSG00000018433	1500002M01Rik|AU015220|AU019874	nucleolar protein 11	protein-coding	83.77	57.46	27.46	28.47	-1.3232	0.00160949	0.00944001
Rabggtb	Merged-chr3-153917353-1	chr3	153916394	153918313	+	79	dedup_wt/regions.txt	Intergenic	RLTR9A3|LTR|ERVK	-4387	NM_001163478	19352	Mm.277831	NM_011231	ENSMUSG00000038975	-	Rab geranylgeranyl transferase, b subunit	protein-coding	123.2	70.47	43.93	38.52	-1.21435	0.00162563	0.00950742
Mir30a	Merged-chr1-23260537-1	chr1	23260287	23260787	+	7.34	dedup_wt/regions.txt	Intergenic	Intergenic	-11732	NR_029533	387225		NR_029533	ENSMUSG00000065405	Mirn30a|mir-30a|mmu-mir-30a	microRNA 30a	ncRNA	8.21	8.67	0	0	-5.82533	0.0016407	0.00958045
Mon2	Merged-chr10-123103269-1	chr10	123103019	123103519	+	7.34	dedup_wt/regions.txt	Intergenic	B3|SINE|B2	-26764	NM_001163024	67074	Mm.169924	NM_153395	ENSMUSG00000034602	2610528O22Rik|AW495628|Sf21|mKIAA1040	MON2 homolog, regulator of endosome to Golgi trafficking	protein-coding	8.21	8.67	0	0	-5.82533	0.0016407	0.00958045
Mir744	Merged-chr11-65676211-1	chr11	65675420	65677003	+	59.8	dedup_wt/regions.txt	Intergenic	MTEa|LTR|ERVL-MaLR	58621	NR_030417	791070		NR_030417	ENSMUSG00000076460	Mirn744|mir-744|mmu-mir-744	microRNA 744	ncRNA	83.77	59.63	24.32	32.66	-1.32185	0.00165669	0.00965477
Ttc17	Merged-chr2-94348666-1	chr2	94348188	94349144	+	22	dedup_wt/regions.txt	intron (NM_183106, intron 16 of 24)	intron (NM_183106, intron 16 of 24)	58023	NM_183106	74569	Mm.248504	NM_183106	ENSMUSG00000027194	9130020K17Rik|D2Bwg1005e	tetratricopeptide repeat domain 17	protein-coding	29.57	22.77	3.92	6.7	-2.29711	0.00167023	0.0097184
Sptbn5	Merged-chr2-120074786-1	chr2	120073977	120075596	+	51.9	dedup_wt/regions.txt	intron (NM_001370938, intron 13 of 66)	intron (NM_001370938, intron 13 of 66)	14127	NM_001370938	640524		NM_001370938		EG640524|Gm354|Spnb5	spectrin beta, non-erythrocytic 5	protein-coding	60.78	59.63	21.18	25.12	-1.37939	0.00171034	0.00989932
Prim2	Merged-chr1-33564239-2	chr1	33563631	33564877	+	21.85	dedup_wt/regions.txt|dedup_wt_low/regions.txt	intron (NM_008922, intron 7 of 13)	intron (NM_008922, intron 7 of 13)	105540	NM_008922	19076	Mm.27705	NM_008922	ENSMUSG00000026134	AI323589	DNA primase, p58 subunit	protein-coding	57.49	32.53	8.63	17.59	-1.76731	0.00173329	0.0100107
Dupd1	Merged-chr14-21700010-1	chr14	21699760	21700260	+	6.77	dedup_wt/regions.txt	intron (NM_001013826, intron 2 of 3)	MLT1J2|LTR|ERVL-MaLR	14566	NM_001013826	435391	Mm.295860	NM_001013826	ENSMUSG00000063821	EG435391	dual specificity phosphatase and pro isomerase domain containing 1	protein-coding	13.14	4.34	0	0	-5.8413	0.00174187	0.0100446
Sox12	Merged-chr2-152397735-1	chr2	152396486	152398984	+	83.6	dedup_wt/regions.txt	5' UTR (NM_011438, exon 1 of 1)	5' UTR (NM_011438, exon 1 of 1)	311	NM_011438	20667	Mm.28424	NM_011438	ENSMUSG00000051817	2010205A02Rik	SRY (sex determining region Y)-box 12	protein-coding	96.92	96.49	47.86	42.71	-1.0937	0.00178423	0.010245
Arhgef10l	Merged-chr4-140622971-1	chr4	140622490	140623452	+	35	dedup_wt/regions.txt	intron (NM_001112722, intron 1 of 27)	intron (NM_001112722, intron 1 of 27)	25785	NM_172415	72754	Mm.29329	NM_172415	ENSMUSG00000040964	2810441C07Rik	Rho guanine nucleotide exchange factor (GEF) 10-like	protein-coding	37.78	42.28	10.2	14.24	-1.71972	0.00183992	0.0104997
Dlc1	Merged-chr8-36867501-1	chr8	36866707	36868295	+	45.2	dedup_wt/regions.txt	intron (NM_001194940, intron 2 of 17)	intron (NM_001194940, intron 2 of 17)	84941	NM_001194940	50768	Mm.125155	NM_015802	ENSMUSG00000031523	A730069N07Rik|Arhgap7|HP|STARD12|dlc-1	deleted in liver cancer 1	protein-coding	45.99	56.38	12.55	22.61	-1.55372	0.00186197	0.0106051
Hs1bp3	Merged-chr12-8399470-1	chr12	8399220	8399720	+	7.34	dedup_wt/regions.txt	Intergenic	(GGGAGA)n|Simple_repeat|Simple_repeat	86037	NM_021429	58240	Mm.309954	NM_021429	ENSMUSG00000020605	-	HCLS1 binding protein 3	protein-coding	6.57	9.76	0	0	-5.78759	0.00192456	0.0109091
Cabin1	Merged-chr10-75710915-1	chr10	75709548	75712282	+	86.4	dedup_wt/regions.txt	intron (NM_172549, intron 26 of 36)	intron (NM_172549, intron 26 of 36)	53442	NM_172549	104248	Mm.257404	NM_172549	ENSMUSG00000020196	A330070M20Rik|Cain|Ppp3in	calcineurin binding protein 1	protein-coding	106.77	94.32	37.66	55.27	-1.11202	0.00195198	0.0110434
Plxnb1	Merged-chr9-109105631-1	chr9	109105275	109105988	+	11.3	dedup_wt/regions.txt	exon (NM_172775, exon 12 of 38)	exon (NM_172775, exon 12 of 38)	10195	NM_172775	235611	Mm.53862	NM_172775	ENSMUSG00000053646	2900002G15Rik|AU042020|mKIAA0407	plexin B1	protein-coding	16.43	11.93	0.78	0.84	-4.1175	0.00200037	0.0112678
8430430B14Rik	Merged-chr17-83998967-1	chr17	83998717	83999217	+	6.77	dedup_wt/regions.txt	intron (NR_130994, intron 1 of 1)	intron (NR_130994, intron 1 of 1)	415	NR_130994	78148	Mm.243918	NR_130994	ENSMUSG00000117431	-	RIKEN cDNA 8430430B14 gene	ncRNA	9.86	6.51	0	0	-5.76441	0.00200519	0.0112885
Gm4814	Merged-chr13-93014955-1	chr13	93014705	93015205	+	6.77	dedup_wt/regions.txt	Intergenic	ORR1C2|LTR|ERVL-MaLR	-58349	NR_036451	100502942	Mm.441946	NM_177623	ENSMUSG00000114382	C920025J10|EG218444	predicted gene 4814	ncRNA	9.86	6.51	0	0	-5.76441	0.00200519	0.0112885
Fam222a	Merged-chr5-114567808-1	chr5	114567197	114568420	+	79.6	dedup_wt/regions.txt	promoter-TSS (NM_001004180)	promoter-TSS (NM_001004180)	-443	NM_001004180	433940	Mm.194212	NM_001004180	ENSMUSG00000041930	-	family with sequence similarity 222, member A	protein-coding	116.63	74.81	39.23	46.06	-1.15324	0.00208004	0.0116303
9230117E06Rik	Merged-chr16-22515298-1	chr16	22514827	22515770	+	34.4	dedup_wt/regions.txt	intron (NR_130988, intron 1 of 1)	intron (NR_130988, intron 1 of 1)	3818	NR_130988	78082	Mm.243927	NR_130988	ENSMUSG00000089874	-	RIKEN cDNA 9230117E06 gene	ncRNA	44.35	36.86	10.98	14.24	-1.68248	0.00208417	0.0116512
Pde6a	Merged-chr18-61267049-1	chr18	61266343	61267755	+	35	dedup_wt/regions.txt	intron (NM_146086, intron 17 of 21)	intron (NM_146086, intron 17 of 21)	46575	NM_146086	225600	Mm.391106	NM_146086	ENSMUSG00000024575	Pdea|nmf282	phosphodiesterase 6A, cGMP-specific, rod, alpha	protein-coding	50.92	33.61	10.98	15.07	-1.68543	0.00209868	0.0117191
1110059E24Rik	Merged-chr19-21599188-1	chr19	21598242	21600135	+	105.6	dedup_wt/regions.txt	intron (NM_025423, intron 2 of 3)	intron (NM_025423, intron 2 of 3)	53603	NM_025423	66206	Mm.272430	NM_025423	ENSMUSG00000035171	-	RIKEN cDNA 1110059E24 gene	protein-coding	157.69	99.74	54.92	68.67	-1.04687	0.00212402	0.0118338
Adra2a	Merged-chr19-54045324-1	chr19	54045000	54045648	+	14.1	dedup_wt/regions.txt	promoter-TSS (NM_007417)	promoter-TSS (NM_007417)	65	NM_007417	11551	Mm.235195	NM_007417	ENSMUSG00000033717	AW122659|Adra-2|Adra-2a|alpha(2A)AR|alpha2-C10|alpha2A|alpha2A-AR	adrenergic receptor, alpha 2a	protein-coding	24.64	10.84	2.35	1.67	-3.10648	0.00213928	0.0119032
Angpt4	Merged-chr2-151896152-1	chr2	151895362	151896942	+	42.9	dedup_wt/regions.txt	Intergenic	Intergenic	-15055	NM_009641	11602	Mm.189536	NM_009641	ENSMUSG00000027460	ANG-3|ANG-4|Agpt4|Ang3	angiopoietin 4	protein-coding	52.56	45.54	14.12	20.1	-1.51704	0.00217583	0.0120681
Inpp5d	Merged-chr1-87679424-1	chr1	87679174	87679674	+	13	dedup_wt/regions.txt	intron (NR_122078, intron 6 of 27)	intron (NR_122078, intron 6 of 27)	59112	NM_010566	16331	Mm.15105	NM_010566	ENSMUSG00000026288	SHIP|SHIP-1|SHIP1|SIP-145|p150Ship|s-SHIP	inositol polyphosphate-5-phosphatase D	protein-coding	23	9.76	1.57	1.67	-3.30847	0.00232948	0.0127863
Cul1	Merged-chr6-47384119-1	chr6	47382724	47385515	+	86.9	dedup_wt/regions.txt	Intergenic	Intergenic	-69613	NM_001355551	26965	Mm.87611	NM_012042	ENSMUSG00000029686	Cul-1	cullin 1	protein-coding	131.41	80.23	39.23	56.11	-1.13835	0.00237491	0.0130019
Isx	Merged-chr8-74826719-1	chr8	74825759	74827679	+	66.1	dedup_wt/regions.txt	Intergenic	Intergenic	-46455	NM_001294278	71597	Mm.158735	NM_027837	ENSMUSG00000031621	9130012O13Rik|Pix-1	intestine specific homeobox	protein-coding	101.84	60.71	26.67	40.19	-1.26827	0.00237714	0.0130117
Suclg2	Merged-chr6-95718731-2	chr6	95718001	95719571	+	92.05	dedup_wt/regions.txt|dedup_wt_low/regions.txt	promoter-TSS (NM_011507)	promoter-TSS (NM_011507)	60	NM_011507	20917	Mm.371585	NM_011507	ENSMUSG00000061838	AF171077|AW556404|D6Wsu120e|G-SCS|GTPSCS|SCS-betaG	succinate-Coenzyme A ligase, GDP-forming, beta subunit	protein-coding	205.33	111.67	72.18	82.9	-1.01774	0.00238155	0.0130334
Rrbp1	Merged-chr2-144019596-1	chr2	144019220	144019972	+	16.9	dedup_wt/regions.txt	Intergenic	GA-rich|Low_complexity|Low_complexity	-8333	NM_024281	81910	Mm.13705	NM_024281	ENSMUSG00000027422	1700087N07Rik|5730465C04Rik|ES/130|mKIAA1398|mRRp0|mRRp1.8|mRRp10|mRRp15a|mRRp15b|mRRp16.8|mRRp2|mRRp41|mRRp47|mRRp5.4|p180	ribosome binding protein 1	protein-coding	21.35	18.43	3.14	3.35	-2.61169	0.00241455	0.0131946
Colca2	Merged-chr9-51278560-1	chr9	51278123	51278997	+	19.2	dedup_wt/regions.txt	promoter-TSS (NM_001195681)	promoter-TSS (NM_001195681)	-6	NM_001195681	100502940	Mm.235705	NM_001195681	ENSMUSG00000079559	Gm684	COLCA2 homolog	protein-coding	29.57	18.43	2.35	6.7	-2.40136	0.0024642	0.0133992
Ephb3	Merged-chr16-21216582-1	chr16	21215858	21217307	+	26	dedup_wt/regions.txt	intron (NM_010143, intron 3 of 15)	intron (NM_010143, intron 3 of 15)	11787	NM_010143	13845	Mm.6972	NM_010143	ENSMUSG00000005958	AW456895|Cek10|Etk2|HEK2|MDK5|Sek4|Tyro6	Eph receptor B3	protein-coding	32.85	28.19	10.2	5.02	-1.99074	0.00249796	0.0135529
Bend5	Merged-chr4-111415700-1	chr4	111414959	111416442	+	62.1	dedup_wt/regions.txt	intron (NM_026279, intron 1 of 5)	intron (NM_026279, intron 1 of 5)	694	NR_033793	67621	Mm.45533	NM_026279	ENSMUSG00000028545	2310026E23Rik	BEN domain containing 5	protein-coding	88.7	60.71	29.03	34.33	-1.22549	0.00266416	0.014295
Hk1	Merged-chr10-62306437-1	chr10	62305564	62307311	+	53.1	dedup_wt/regions.txt	intron (NM_010438, intron 5 of 21)	B1_Mus1|SINE|Alu	33984	NM_001146100	15275	Mm.196605	NM_010438	ENSMUSG00000037012	BB404130|Hk-1|Hk1-s|dea|mHk1-s	hexokinase 1	protein-coding	70.63	55.29	26.67	24.28	-1.29514	0.00267717	0.0143518
Lyzl4os	Merged-chr9-121606793-1	chr9	121606476	121607111	+	11.9	dedup_wt/regions.txt	intron (NR_040740, intron 3 of 3)	intron (NR_040740, intron 3 of 3)	19773	NR_040740	75384	Mm.445955	NR_040740	ENSMUSG00000084995	4930589B17Rik|4930596M17Rik	lysozyme-like 4, opposite strand	ncRNA	13.14	15.18	1.57	0.84	-3.55213	0.00276889	0.0147712
Tstd2	Merged-chr4-46163901-1	chr4	46163446	46164357	+	22.6	dedup_wt/regions.txt	intron (NM_001033201, intron 15 of 22)	MTC|LTR|ERVL-MaLR	-25192	NM_001355376	272027	Mm.249594	NM_173033	ENSMUSG00000035495	3010020C06	thiosulfate sulfurtransferase (rhodanese)-like domain containing 2	protein-coding	32.85	21.68	2.35	9.21	-2.23632	0.00278101	0.0148281
Rpl29	Merged-chr9-106417096-1	chr9	106416846	106417346	+	11.9	dedup_wt/regions.txt	Intergenic	Intergenic	-12315	NM_001324534	19944	Mm.288696	NM_009082	ENSMUSG00000048758	Rpl43	ribosomal protein L29	protein-coding	11.5	15.18	0	1.67	-4.03829	0.00296058	0.0156225
A930009A15Rik	Merged-chr10-115530732-2	chr10	115529959	115531908	+	47.2	dedup_wt/regions.txt|dedup_wt_low/regions.txt	intron (NM_010195, intron 1 of 17)	intron (NM_010195, intron 1 of 17)	-39053	NM_029982	77798	Mm.446685	NM_029982	ENSMUSG00000092210	-	RIKEN cDNA A930009A15 gene	protein-coding	105.13	80.23	43.93	43.54	-1.0736	0.00299103	0.0157579
Ivns1abp	Merged-chr1-151326098-1	chr1	151325172	151327024	+	55.3	dedup_wt/regions.txt	Intergenic	Intergenic	-18388	NM_001359263	117198	Mm.33764	NM_028582	ENSMUSG00000023150	1190004M08Rik|1700126I16Rik|AA960440|HSPC068|ND1|NS-1|NS1-BP|Nd1-L|Nd1-S|mKIAA0850	influenza virus NS1A binding protein	protein-coding	68.99	60.71	25.1	29.31	-1.24947	0.00299706	0.0157846
Pabpc4	Merged-chr4-123293291-2	chr4	123292101	123294162	+	51.35	dedup_wt/regions.txt|dedup_wt_low/regions.txt	intron (NM_001356377, intron 7 of 13)	intron (NM_001356377, intron 7 of 13)	10220	NM_130881	230721	Mm.277091	NM_130881	ENSMUSG00000011257	-	poly(A) binding protein, cytoplasmic 4	protein-coding	106.77	80.23	43.93	44.38	-1.07223	0.00299769	0.0157846
Efnb2	Merged-chr8-8653865-1	chr8	8653159	8654572	+	53.1	dedup_wt/regions.txt	intron (NM_001368299, intron 1 of 3)	intron (NM_001368299, intron 1 of 3)	7377	NM_001368299	13642	Mm.209813	NM_010111	ENSMUSG00000001300	ELF-2|Epl5|Eplg5|Htk-L|LERK-5|Lerk5|NLERK-1	ephrin B2	protein-coding	72.28	54.21	15.69	32.66	-1.38314	0.00305971	0.0160598
Gm1720	Merged-chrX-166789234-2	chrX	166787815	166790110	+	52.5	dedup_wt/regions.txt|dedup_wt_low/regions.txt	Intergenic	Intergenic	126937	NR_046015	382255	Mm.336320	NR_046015	ENSMUSG00000086860	-	predicted gene 1720	ncRNA	133.05	69.39	44.72	46.06	-1.13894	0.00315507	0.016462
Abcc1	Merged-chr16-14443513-1	chr16	14443263	14443763	+	6.77	dedup_wt/regions.txt	intron (NM_008576, intron 16 of 30)	intron (NM_008576, intron 16 of 30)	81955	NM_008576	17250	Mm.196634	NM_008576	ENSMUSG00000023088	Abcc1a|Abcc1b|MRP|Mdrap|Mrp1	ATP-binding cassette, sub-family C (CFTR/MRP), member 1	protein-coding	8.21	6.51	0	0	-5.61761	0.00316965	0.0165082
Grik4	Merged-chr9-42908577-1	chr9	42907776	42909379	+	57	dedup_wt/regions.txt	intron (NM_175481, intron 1 of 20)	intron (NM_175481, intron 1 of 20)	35794	NM_175481	110637	Mm.370291	NM_175481	ENSMUSG00000032017	6330551K01Rik|GluK4|GluRgamma1|KA-1|KA1	glutamate receptor, ionotropic, kainate 4	protein-coding	64.06	67.22	25.1	30.98	-1.23036	0.00322642	0.0167187
Pmepa1	Merged-chr2-173370283-1	chr2	173370033	173370533	+	13	dedup_wt/regions.txt	Intergenic	Intergenic	-93750	NM_022995	65112	Mm.73682	NM_022995	ENSMUSG00000038400	2210418I02Rik|AW455466|Erg1.2|N4wbp4|Stag1|Tmepai	prostate transmembrane protein, androgen induced 1	protein-coding	19.71	10.84	2.35	0.84	-3.22431	0.00340205	0.0174367
Mir7004	Merged-chr2-168625038-1	chr2	168624562	168625514	+	18.1	dedup_wt/regions.txt	Intergenic	Intergenic	15721	NR_105971	102466784		NR_105971	ENSMUSG00000105496	mmu-mir-7004	microRNA 7004	ncRNA	26.28	17.35	2.35	5.86	-2.40413	0.00340589	0.0174534
Mir6991	Merged-chr19-7437827-1	chr19	7436579	7439075	+	79.6	dedup_wt/regions.txt	intron (NM_053076, intron 1 of 6)	MT2B1|LTR|ERVL	15254	NR_105957	102466781		NR_105957	ENSMUSG00000098293	Gm27966|mmu-mir-6991	microRNA 6991	ncRNA	114.98	76.98	47.86	42.71	-1.06969	0.00352699	0.0179715
Mzt2	Merged-chr16-15857124-1	chr16	15856699	15857549	+	14.1	dedup_wt/regions.txt	intron (NM_001359003, intron 3 of 3)	B1_Mus1|SINE|Alu	6245	NM_029354	72083	Mm.22351	NM_029354	ENSMUSG00000022671	2410018G20Rik|2610001E06Rik|Fam128|Fam128b	mitotic spindle organizing protein 2	protein-coding	21.35	13.01	2.35	2.51	-2.80283	0.00355332	0.0180569
Slc17a4	Merged-chr13-23898736-1	chr13	23898486	23898986	+	18.6	dedup_wt/regions.txt	3' UTR (NM_177016, exon 12 of 12)	3' UTR (NM_177016, exon 12 of 12)	16271	NM_177016	319848	Mm.97959	NM_177016	ENSMUSG00000021336	9130214H05Rik	solute carrier family 17 (sodium phosphate), member 4	protein-coding	29.57	16.26	6.28	2.51	-2.35207	0.0035525	0.0180569
Pms2	Merged-chr5-143943764-1	chr5	143943224	143944305	+	30.5	dedup_wt/regions.txt	Intergenic	Intergenic	33763	NM_008886	18861	Mm.2950	NM_008886	ENSMUSG00000075569	AW555130|Pmsl2	PMS1 homolog2, mismatch repair system component	protein-coding	45.99	28.19	11.77	10.89	-1.69226	0.00356155	0.0180916
Mvb12b	Merged-chr2-33878554-1	chr2	33877678	33879431	+	32.2	dedup_wt/regions.txt	intron (NM_175184, intron 1 of 9)	intron (NM_175184, intron 1 of 9)	9392	NM_175184	72543	Mm.254914	NM_175184	ENSMUSG00000038740	2610200O14Rik|2610528K11Rik|AI414895|Fam125b	multivesicular body subunit 12B	protein-coding	39.42	35.78	13.34	10.89	-1.6286	0.00358378	0.0181765
Camsap1	Merged-chr2-25988883-1	chr2	25988425	25989342	+	24.3	dedup_wt/regions.txt	Intergenic	Intergenic	-5601	NM_001276359	227634	Mm.36834	NM_001115076	ENSMUSG00000026933	9530003A05Rik|C77823|PRO2405	calmodulin regulated spectrin-associated protein 1	protein-coding	34.5	22.77	6.28	8.37	-1.95391	0.00361369	0.0182919
Tmem106c	Merged-chr15-97949592-2	chr15	97948873	97950414	+	54.25	dedup_wt/regions.txt|dedup_wt_low/regions.txt	Intergenic	Intergenic	-14586	NM_001252153	380967	Mm.196630	NM_201359	ENSMUSG00000052369	AI046681|BC046621|D15Ertd405e	transmembrane protein 106C	protein-coding	103.49	87.82	47.86	46.06	-1.0202	0.00362464	0.0183429
Frmd4a	Merged-chr2-4466161-1	chr2	4465074	4467249	+	70.6	dedup_wt/regions.txt	intron (NM_001347086, intron 3 of 24)	intron (NM_001347086, intron 3 of 24)	65185	NM_001177843	209630	Mm.37932	NM_172475	ENSMUSG00000026657	2700017I06Rik|5330420J21|AI594879|C230040M21Rik|Frmd4|Gm13190|mKIAA1294	FERM domain containing 4A	protein-coding	91.99	74.81	33.73	43.54	-1.10422	0.00365492	0.0184808
Tmod1	Merged-chr4-46039284-1	chr4	46038696	46039873	+	56.5	dedup_wt/regions.txt	promoter-TSS (NM_021883)	promoter-TSS (NM_021883)	62	NM_021883	21916	Mm.249594	NM_021883	ENSMUSG00000028328	E-Tmod|Tmod	tropomodulin 1	protein-coding	73.92	59.63	24.32	32.66	-1.22307	0.00370892	0.0186992
Tns1	Merged-chr1-74085757-1	chr1	74084921	74086594	+	52.5	dedup_wt/regions.txt	intron (NM_027884, intron 1 of 34)	intron (NM_027884, intron 1 of 34)	38791	NM_001289895	21961	Mm.309975	NM_027884	ENSMUSG00000055322	1110018I21Rik|1200014E20Rik|AI648117|E030018G17Rik|E030037J05Rik|Tns	tensin 1	protein-coding	72.28	53.12	29.03	22.61	-1.26677	0.00374122	0.0188364
Lrp5	Merged-chr19-3681470-1	chr19	3680943	3681998	+	40.6	dedup_wt/regions.txt	intron (NM_008513, intron 1 of 22)	intron (NM_008513, intron 1 of 22)	5094	NM_008513	16973	Mm.274581	NM_008513	ENSMUSG00000024913	BMND1|HBM|LR3|LRP7|OPPG|mKIAA4142	low density lipoprotein receptor-related protein 5	protein-coding	55.85	41.2	20.4	15.07	-1.43801	0.00377804	0.0189766
Haspin	Merged-chr11-73115654-1	chr11	73115404	73115904	+	13	dedup_wt/regions.txt	exon (NM_001361245, exon 10 of 31)	exon (NM_001361245, exon 10 of 31)	22640	NM_010353	14841	Mm.42045	NM_010353	ENSMUSG00000050107	Gsg2	histone H3 associated protein kinase	protein-coding	23	9.76	2.35	1.67	-2.98981	0.0037894	0.0190176
Galnt10	Merged-chr11-57600696-1	chr11	57600250	57601142	+	13	dedup_wt/regions.txt	Intergenic	Intergenic	-44746	NM_134189	171212	Mm.271670	NM_134189	ENSMUSG00000020520	AU018154|C330012K04Rik|GalNAc-T10|GalNAc-T9|Galnt9|ppGaNTase	polypeptide N-acetylgalactosaminyltransferase 10	protein-coding	13.14	16.26	0.78	2.51	-3.18027	0.00379321	0.0190335
Galnt18	Merged-chr7-111478252-1	chr7	111477537	111478968	+	56.5	dedup_wt/regions.txt	intron (NM_173739, intron 10 of 10)	intron (NM_173739, intron 10 of 10)	301725	NM_173739	233733	Mm.323322	NM_173739	ENSMUSG00000038296	2900011G21Rik|BC024988|Galntl4|galNAc-T18|mpp-GalNAc-T18(O18)	polypeptide N-acetylgalactosaminyltransferase 18	protein-coding	83.77	53.12	31.38	25.96	-1.23821	0.0038354	0.0192029
Mir7243	Merged-chr9-101865291-1	chr9	101864902	101865680	+	13.5	dedup_wt/regions.txt	Intergenic	Intergenic	439684	NR_106163	102466241		NR_106163	ENSMUSG00000098521	Gm27363|mmu-mir-7243	microRNA 7243	ncRNA	18.07	14.09	0.78	3.35	-2.96845	0.00386703	0.0193254
Samm50	Merged-chr15-84209923-1	chr15	84209092	84210754	+	51.4	dedup_wt/regions.txt	intron (NM_178614, intron 12 of 14)	intron (NM_178614, intron 12 of 14)	17683	NM_178614	68653	Mm.290725	NM_178614	ENSMUSG00000022437	1110030L07Rik	SAMM50 sorting and assembly machinery component	protein-coding	62.42	57.46	26.67	23.45	-1.25385	0.00386657	0.0193254
Gm4814	Merged-chr13-93012956-1	chr13	93012391	93013521	+	36.7	dedup_wt/regions.txt	Intergenic	Intergenic	-60348	NR_036451	100502942	Mm.441946	NM_177623	ENSMUSG00000114382	C920025J10|EG218444	predicted gene 4814	ncRNA	42.71	43.37	11.77	18.42	-1.51598	0.00389352	0.019425
Opcml	Merged-chr9-28540087-1	chr9	28539691	28540483	+	14.1	dedup_wt/regions.txt	intron (NM_177906, intron 1 of 6)	intron (NM_177906, intron 1 of 6)	135759	NM_177906	330908	Mm.379474	NM_177906	ENSMUSG00000062257	2900075O15Rik|3732419F12|AI844366|B930023M13Rik|C230027C17|Gm181|Obcam	opioid binding protein/cell adhesion molecule-like	protein-coding	13.14	18.43	3.14	0.84	-2.9851	0.00392386	0.0195533
Gm16982	Merged-chr7-141600211-1	chr7	141599743	141600679	+	17.5	dedup_wt/regions.txt	intron (NM_007459, intron 4 of 21)	intron (NM_007459, intron 4 of 21)	13536	NR_040337	100036523	Mm.398994	NR_040337	ENSMUSG00000097170	-	predicted gene, 16982	ncRNA	23	18.43	3.92	4.19	-2.34509	0.00394251	0.0196255
Mettl14	Merged-chr3-123348956-1	chr3	123347923	123349989	+	53.6	dedup_wt/regions.txt	intron (NM_027135, intron 13 of 22)	L1MA4|LINE|L1	37034	NM_201638	210529	Mm.260039	NM_201638	ENSMUSG00000028114	G430022H21Rik|mKIAA1627	methyltransferase like 14	protein-coding	72.28	55.29	23.54	30.15	-1.24063	0.00396327	0.0196934
Tstd2	Merged-chr4-46100528-1	chr4	46099693	46101363	+	64.9	dedup_wt/regions.txt	intron (NM_021883, intron 8 of 9)	intron (NM_021883, intron 8 of 9)	37947	NM_173033	272027	Mm.249594	NM_173033	ENSMUSG00000035495	3010020C06	thiosulfate sulfurtransferase (rhodanese)-like domain containing 2	protein-coding	96.92	60.71	27.46	41.03	-1.19012	0.00405764	0.0200532
1700057H15Rik	Merged-chr4-124214971-1	chr4	124214721	124215221	+	6.77	dedup_wt/regions.txt	Intergenic	Intergenic	270988	NR_040774	78460	Mm.452060	NR_040774		-	RIKEN cDNA 1700057H15 gene	ncRNA	3.29	10.84	0	0	-5.59822	0.00406401	0.0200669
Fam43a	Merged-chr16-30688076-1	chr16	30687826	30688326	+	10.7	dedup_wt/regions.txt	Intergenic	Intergenic	88353	NM_177632	224093	Mm.28244	NM_177632	ENSMUSG00000046546	Tuf1	family with sequence similarity 43, member A	protein-coding	11.5	13.01	0.78	0.84	-3.9231	0.00410167	0.0202151
Elmo2	Merged-chr2-165309751-1	chr2	165309138	165310364	+	30.5	dedup_wt/regions.txt	intron (NM_207706, intron 7 of 21)	intron (NM_207706, intron 7 of 21)	6600	NM_001302754	140579	Mm.35064	NM_080287	ENSMUSG00000017670	1190002F24Rik|CED-12	engulfment and cell motility 2	protein-coding	36.14	34.69	10.2	12.56	-1.63827	0.00434893	0.0212348
Stk31	Merged-chr6-49410977-1	chr6	49410576	49411379	+	14.7	dedup_wt/regions.txt	intron (NM_029916, intron 6 of 23)	RMER15|LTR|ERVL	15373	NM_029916	77485	Mm.128054	NM_029916	ENSMUSG00000023403	C330007K24Rik	serine threonine kinase 31	protein-coding	21.35	14.09	2.35	3.35	-2.62491	0.00434998	0.0212348
Tmc5	Merged-chr7-118604783-1	chr7	118604533	118605033	+	13	dedup_wt/regions.txt	intron (NM_001105252, intron 2 of 21)	intron (NM_001105252, intron 2 of 21)	7486	NM_001105252	74424	Mm.11068	NM_028930	ENSMUSG00000030650	4932443L08Rik|AU016085	transmembrane channel-like gene family 5	protein-coding	13.14	15.18	1.57	1.67	-3.13236	0.00439008	0.0213946
6430584L05Rik	Merged-chr6-55415656-1	chr6	55415053	55416259	+	66.6	dedup_wt/regions.txt	Intergenic	ORR1F|LTR|ERVL-MaLR	18769	NR_046179	330324	Mm.113703	NR_046179	ENSMUSG00000108228	6430584L05	RIKEN cDNA 6430584L05 gene	ncRNA	90.34	68.3	36.87	36.85	-1.0954	0.0044564	0.0216608
Atp2b2	Merged-chr6-113850190-1	chr6	113849283	113851097	+	62.7	dedup_wt/regions.txt	intron (NM_009723, intron 3 of 21)	intron (NM_009723, intron 3 of 21)	41349	NM_001036684	11941	Mm.321755	NM_009723	ENSMUSG00000030302	D6Abb2e|Gena300|PMCA2|Tmy|dfw|jog|wms|wri	ATPase, Ca++ transporting, plasma membrane 2	protein-coding	98.56	55.29	37.66	28.47	-1.19815	0.00449843	0.0218257
Prkcq	Merged-chr2-11225257-1	chr2	11224572	11225943	+	40.6	dedup_wt/regions.txt	intron (NM_008859, intron 1 of 17)	B4A|SINE|B4	52875	NM_008859	18761	Mm.329993	NM_008859	ENSMUSG00000026778	A130035A12Rik|AW494342|PKC-0|PKC-theta|PKCtheta|Pkcq	protein kinase C, theta	protein-coding	49.28	44.45	18.04	17.59	-1.39109	0.00454817	0.0220238
Maf	Merged-chr8-115641484-1	chr8	115640718	115642251	+	41.8	dedup_wt/regions.txt	Intergenic	Intergenic	65410	NM_001025577	17132	Mm.275549	NM_001025577	ENSMUSG00000055435	2810401A20Rik|A230108G15Rik|AW047063|c-maf	avian musculoaponeurotic fibrosarcoma oncogene homolog	protein-coding	55.85	42.28	14.12	22.61	-1.41119	0.00459827	0.0222047
Nr3c1	Merged-chr18-39373317-1	chr18	39372997	39373638	+	11.9	dedup_wt/regions.txt	3' UTR (NM_001361073, exon 22 of 22)	3' UTR (NM_001361073, exon 22 of 22)	115962	NM_008173	14815	Mm.129481	NM_008173	ENSMUSG00000024431	GR|Grl-1|Grl1	nuclear receptor subfamily 3, group C, member 1	protein-coding	16.43	11.93	1.57	1.67	-3.11673	0.00468963	0.0225102
Il21r	Merged-chr7-125644024-1	chr7	125642987	125645061	+	62.7	dedup_wt/regions.txt	exon (NM_207239, exon 34 of 37)	exon (NM_207239, exon 34 of 37)	40595	NM_021887	60504	Mm.155643	NM_021887	ENSMUSG00000030745	NILR	interleukin 21 receptor	protein-coding	68.99	75.89	33.73	33.5	-1.11133	0.00469427	0.0225289
Bcat1	Merged-chr6-145036611-1	chr6	145035903	145037320	+	41.8	dedup_wt/regions.txt	intron (NM_001024468, intron 3 of 10)	Lx6|LINE|L1	12201	NM_001024468	12035	Mm.4606	NM_007532	ENSMUSG00000030268	BCATc|Eca39	branched chain aminotransferase 1, cytosolic	protein-coding	49.28	47.7	8.63	25.12	-1.52911	0.00470958	0.022571
Galnt1	Merged-chr18-24183125-1	chr18	24182143	24184107	+	80.7	dedup_wt/regions.txt	Intergenic	Intergenic	-22219	NM_013814	14423	Mm.30249	NM_013814	ENSMUSG00000000420	-	polypeptide N-acetylgalactosaminyltransferase 1	protein-coding	110.06	82.4	37.66	55.27	-1.04319	0.00470992	0.022571
Fam219b	Merged-chr9-57541665-1	chr9	57540778	57542553	+	54.2	dedup_wt/regions.txt	3' UTR (NM_001166364, exon 5 of 5)	3' UTR (NM_001166364, exon 5 of 5)	4137	NM_175273	78323	Mm.25814	NM_175273	ENSMUSG00000032305	2310046O06Rik|AI594866	family with sequence similarity 219, member B	protein-coding	73.92	55.29	29.81	25.96	-1.20014	0.0047277	0.022638
1110028F18Rik	Merged-chr8-106585587-1	chr8	106584589	106586585	+	68.3	dedup_wt/regions.txt	Intergenic	MER81|DNA|hAT-Blackjack	-1556	NR_045470	68692	Mm.416843	NR_045470	ENSMUSG00000099139	-	RIKEN cDNA 1110028F18 gene	ncRNA	83.77	75.89	36.09	40.19	-1.06262	0.0048365	0.0230621
Ctnnal1	Merged-chr4-56880027-1	chr4	56879117	56880937	+	72.8	dedup_wt/regions.txt	non-coding (NR_161227, exon 17 of 17)	non-coding (NR_161227, exon 17 of 17)	-14816	NM_018761	54366	Mm.218891	NM_018761	ENSMUSG00000038816	ACRP|AI616177|AW545119|C86009|Catnal1	catenin (cadherin associated protein), alpha-like 1	protein-coding	90.34	80.23	47.86	33.5	-1.06158	0.00489954	0.0232878
Smap1	Merged-chr1-23844230-1	chr1	23843453	23845007	+	45.7	dedup_wt/regions.txt	TTS (NR_110972)	TTS (NR_110972)	65506	NR_110972	98366	Mm.329963	NM_028534	ENSMUSG00000026155	1700056O10Rik|4921514B13Rik|4921525H11Rik|AI462175	small ArfGAP 1	protein-coding	60.78	47.7	19.61	24.28	-1.29758	0.00489793	0.0232878
Mir7031	Merged-chr5-121805303-1	chr5	121805053	121805553	+	10.7	dedup_wt/regions.txt	intron (NM_001359153, intron 19 of 23)	intron (NM_001359153, intron 19 of 23)	13970	NR_105998	102465624		NR_105998	ENSMUSG00000099063	Gm27859|mmu-mir-7031	microRNA 7031	ncRNA	16.43	9.76	0.78	1.67	-3.40525	0.00505277	0.0238782
Mzt1	Merged-chr14-98873759-1	chr14	98872679	98874840	+	66.1	dedup_wt/regions.txt	Intergenic	Intergenic	172377	NM_175245	76789	Mm.38912	NM_175245	ENSMUSG00000033186	2410129H14Rik|AI120158|Mozart1	mitotic spindle organizing protein 1	protein-coding	88.7	68.3	35.3	38.52	-1.07955	0.00512655	0.0241691
Cfap77	Merged-chr2-29004092-1	chr2	29003500	29004684	+	40.1	dedup_wt/regions.txt	intron (NM_001166705, intron 1 of 5)	intron (NM_001166705, intron 1 of 5)	50974	NM_001166705	329375	Mm.425079	NM_001085514	ENSMUSG00000079502	1700101E01Rik|Gm823	cilia and flagella associated protein 77	protein-coding	62.42	35.78	14.12	21.77	-1.43612	0.00517062	0.0243213
S100a10	Merged-chr3-93549346-1	chr3	93547742	93550951	+	66.6	dedup_wt/regions.txt	Intergenic	MTC|LTR|ERVL-MaLR	-5771	NM_009112	20194	Mm.1	NM_009112	ENSMUSG00000041959	42C|AA409961|AL024248|CAL12|CLP11|Cal1l|p10|p11	S100 calcium binding protein A10 (calpactin)	protein-coding	105.13	58.55	26.67	44.38	-1.18984	0.00519527	0.024396
Zdhhc2	Merged-chr8-40408051-1	chr8	40407801	40408301	+	12.4	dedup_wt/regions.txt	Intergenic	Intergenic	-15764	NM_001357249	70546	Mm.34326	NM_178395	ENSMUSG00000039470	5730415P04Rik|6430583A19Rik|DHHC-2	zinc finger, DHHC domain containing 2	protein-coding	14.78	14.09	3.14	0	-3.17189	0.00527203	0.024676
Garnl3	Merged-chr2-33057993-1	chr2	33057252	33058735	+	40.6	dedup_wt/regions.txt	intron (NM_001355200, intron 4 of 29)	B1_Mm|SINE|Alu	28464	NM_001355202	99326	Mm.41290	NM_178888	ENSMUSG00000038860	AW120551	GTPase activating RANGAP domain-like 3	protein-coding	45.99	47.7	14.12	21.77	-1.38924	0.0053313	0.0249164
Tab2	Merged-chr10-8018551-1	chr10	8018059	8019043	+	18.6	dedup_wt/regions.txt	Intergenic	RMER1B|Other|Other	-62428	NM_138667	68652	Mm.193041	NM_138667	ENSMUSG00000015755	1110030N06Rik|A530078N03Rik|Map3k7ip2|mKIAA0733	TGF-beta activated kinase 1/MAP3K7 binding protein 2	protein-coding	23	20.6	3.92	5.86	-2.1559	0.00536362	0.0250398
2210417A02Rik	Merged-chr5-148662810-1	chr5	148662305	148663316	+	21.5	dedup_wt/regions.txt	Intergenic	Intergenic	-79030	NR_028285	70138	Mm.417834	NR_028285	ENSMUSG00000086494	AV081004	RIKEN cDNA 2210417A02 gene	ncRNA	29.57	22.77	6.28	7.54	-1.91338	0.00545534	0.025384
Gypa	Merged-chr8-80319029-1	chr8	80318168	80319891	+	70	dedup_wt/regions.txt	Intergenic	Intergenic	-175016	NM_010369	14934	Mm.13123	NM_010369	ENSMUSG00000051839	AI853584|CD235a|GPA	glycophorin A	protein-coding	98.56	69.39	40.01	40.19	-1.0537	0.00547125	0.0254434
Gm5122	Merged-chr9-61018598-1	chr9	61017759	61019437	+	24.8	dedup_wt/regions.txt	intron (NR_040767, intron 2 of 2)	intron (NR_040767, intron 2 of 2)	1529	NR_040767	330956	Mm.207985	NR_040767	ENSMUSG00000111290	A430102L10	predicted gene 5122	ncRNA	26.28	30.36	7.06	9.21	-1.8078	0.00554372	0.0257226
Gm9949	Merged-chr18-62231344-1	chr18	62231026	62231663	+	13	dedup_wt/regions.txt	Intergenic	Intergenic	51244	NM_001013754	225609	Mm.296917	NM_001013754	ENSMUSG00000054589	EG225609	predicted gene 9949	protein-coding	13.14	16.26	2.35	1.67	-2.87097	0.00558409	0.0258715
Cxcl17	Merged-chr7-25413211-1	chr7	25412898	25413524	+	9.6	dedup_wt/regions.txt	promoter-TSS (NM_153576)	promoter-TSS (NM_153576)	-325	NM_153576	232983	Mm.10545	NM_153576	ENSMUSG00000060188	VCC-1|Vcc1	chemokine (C-X-C motif) ligand 17	protein-coding	14.78	8.67	0.78	0.84	-3.83647	0.00564921	0.0261017
4930452A19Rik	Merged-chr17-10035790-1	chr17	10035433	10036147	+	11.3	dedup_wt/regions.txt	Intergenic	Intergenic	-259924	NR_045433	71092	Mm.243827	NR_045433	ENSMUSG00000117264	4933424P20Rik	RIKEN cDNA 4930452A19 gene	ncRNA	9.86	15.18	1.57	0.84	-3.38468	0.00573402	0.0263895
Gbp8	Merged-chr5-105063504-1	chr5	105063127	105063882	+	15.8	dedup_wt/regions.txt	Intergenic	RLTR9C|LTR|ERVK	-9943	NM_029509	76074	Mm.458519	NM_029509	ENSMUSG00000034438	5830443L24Rik|mGBP8	guanylate-binding protein 8	protein-coding	21.35	16.26	3.92	3.35	-2.35839	0.0058096	0.026661
Top1	Merged-chr2-160681542-1	chr2	160681292	160681792	+	15.8	dedup_wt/regions.txt	intron (NM_009408, intron 3 of 20)	intron (NM_009408, intron 3 of 20)	35645	NM_009408	21969	Mm.217233	NM_009408	ENSMUSG00000070544	AI467334|D130064I21Rik|Top-1	topoisomerase (DNA) I	protein-coding	21.35	16.26	3.92	3.35	-2.35839	0.0058096	0.026661
4930539N22Rik	Merged-chr3-13592788-1	chr3	13591960	13593617	+	29.9	dedup_wt/regions.txt	intron (NM_001357034, intron 1 of 7)	intron (NM_001357034, intron 1 of 7)	60077	NR_040598	75203	Mm.490940	NR_040598		-	RIKEN cDNA 4930539N22 gene	ncRNA	36.14	33.61	8.63	14.24	-1.61069	0.00587156	0.0269109
Trim26	Merged-chr17-36825883-1	chr17	36825633	36826133	+	11.3	dedup_wt/regions.txt	Intergenic	Intergenic	-11263	NM_001025599	22670	Mm.34587	NM_030698	ENSMUSG00000024457	AI462198|Zfp173|Zfp1736	tripartite motif-containing 26	protein-coding	19.71	8.67	2.35	0.84	-3.11177	0.00590407	0.0270114
Gm5535	Merged-chr2-144221642-1	chr2	144220799	144222486	+	30.5	dedup_wt/regions.txt	Intergenic	Intergenic	-32352	NR_136884	433481	Mm.330630	NR_136884	ENSMUSG00000074758	EG433481	predicted gene 5535	ncRNA	47.64	27.1	10.2	14.24	-1.59538	0.00599642	0.0273185
Atg10	Merged-chr13-91169758-1	chr13	91168884	91170632	+	70	dedup_wt/regions.txt	intron (NM_025770, intron 2 of 7)	B1F1|SINE|Alu	54229	NM_025770	66795	Mm.235385	NM_025770	ENSMUSG00000021619	5330424L23Rik|5430428K15Rik|AI852123|APG10|Agp10|Apg10l|Apg10p|Atg10l	autophagy related 10	protein-coding	103.49	65.05	43.93	35.17	-1.07442	0.00613351	0.027802
Mir582	Merged-chr13-109231778-1	chr13	109231461	109232096	+	12.4	dedup_wt/regions.txt	intron (NM_011056, intron 3 of 16)	intron (NM_011056, intron 3 of 16)	-92966	NR_030644	100124489		NR_030644	ENSMUSG00000076946	Mirn582|mir-582|mmu-mir-582	microRNA 582	ncRNA	19.71	10.84	0.78	3.35	-2.88204	0.00613845	0.0278201
4930524C18Rik	Merged-chr14-114857028-1	chr14	114856236	114857821	+	29.9	dedup_wt/regions.txt	intron (NR_045661, intron 4 of 5)	intron (NR_045661, intron 4 of 5)	25063	NR_045661	75822	Mm.410813	NR_045661	ENSMUSG00000115320	-	RIKEN cDNA 4930524C18 gene	ncRNA	37.78	32.53	10.2	13.4	-1.57157	0.00621577	0.028059
Adra2a	Merged-chr19-54106605-1	chr19	54105744	54107466	+	57.6	dedup_wt/regions.txt	Intergenic	LTR16B|LTR|ERVL	61346	NM_007417	11551	Mm.235195	NM_007417	ENSMUSG00000033717	AW122659|Adra-2|Adra-2a|alpha(2A)AR|alpha2-C10|alpha2A|alpha2A-AR	adrenergic receptor, alpha 2a	protein-coding	91.99	49.87	21.97	37.68	-1.23496	0.00624836	0.0281547
Dock1	Merged-chr7-134566231-1	chr7	134565981	134566481	+	9.6	dedup_wt/regions.txt	Intergenic	Intergenic	-104456	NM_001033420	330662	Mm.436572	NM_001033420	ENSMUSG00000058325	9130006G06Rik|AI854900|D630004B07Rik|b2b3190Clo	dedicator of cytokinesis 1	protein-coding	9.86	11.93	0	0.84	-4.75056	0.0062873	0.0282614
Gm19689	Merged-chr17-83089113-1	chr17	83088863	83089363	+	9.6	dedup_wt/regions.txt	Intergenic	L1M5|LINE|L1	-10888	NR_045094	100503434	Mm.187281	NR_045094	ENSMUSG00000117399	-	predicted gene, 19689	ncRNA	9.86	11.93	0	0.84	-4.75056	0.0062873	0.0282614
9530091C08Rik	Merged-chr9-68869704-1	chr9	68869373	68870036	+	11.3	dedup_wt/regions.txt	intron (NM_013646, intron 1 of 10)	intron (NM_013646, intron 1 of 10)	104358	NR_033299	320440	Mm.483129	NM_177159		-	RIKEN cDNA 9530091C08 gene	ncRNA	11.5	14.09	0	2.51	-3.38642	0.00630998	0.0283418
Hs1bp3	Merged-chr12-8325634-1	chr12	8325283	8325985	+	11.9	dedup_wt/regions.txt	intron (NM_021429, intron 4 of 6)	intron (NM_021429, intron 4 of 6)	12201	NM_021429	58240	Mm.309954	NM_021429	ENSMUSG00000020605	-	HCLS1 binding protein 3	protein-coding	21.35	8.67	2.35	1.67	-2.86286	0.00673455	0.0299134
Nmral1	Merged-chr16-4707539-1	chr16	4706946	4708132	+	21.5	dedup_wt/regions.txt	3' UTR (NM_023646, exon 12 of 12)	3' UTR (NM_023646, exon 12 of 12)	11817	NM_001290761	67824	Mm.28451	NM_026393	ENSMUSG00000063445	1110025F24Rik|AI256624	NmrA-like family domain containing 1	protein-coding	18.07	29.27	6.28	5.86	-1.98091	0.00675571	0.0299894
Btnl4	Merged-chr17-34442875-1	chr17	34442418	34443332	+	31.1	dedup_wt/regions.txt	intron (NM_001001177, intron 7 of 19)	intron (NM_001001177, intron 7 of 19)	33062	NM_030746	632126	Mm.484958	NM_030746	ENSMUSG00000058435	Btn3a3|EG632126|NG11	butyrophilin-like 4	protein-coding	47.64	28.19	9.41	15.91	-1.5677	0.00678819	0.030111
Lncbate1	Merged-chr8-108631112-1	chr8	108630403	108631822	+	31.1	dedup_wt/regions.txt	Intergenic	MLT1I|LTR|ERVL-MaLR	-46435	NR_077224	109215	Mm.65282	NR_077224	ENSMUSG00000110613	3010033K07Rik|Lnc-BATE1	brown adipose tissue enriched long non-coding RNA 1	ncRNA	24.64	44.45	9.41	13.4	-1.62261	0.0068308	0.0302638
Umps	Merged-chr16-33958425-1	chr16	33957949	33958902	+	22	dedup_wt/regions.txt	intron (NM_001348087, intron 4 of 4)	intron (NM_001348087, intron 4 of 4)	8613	NM_001348087	22247	Mm.13145	NM_009471	ENSMUSG00000022814	1700095D23Rik|AA408257|AL033308|BB164745	uridine monophosphate synthetase	protein-coding	34.5	19.52	6.28	8.37	-1.86394	0.0068543	0.0303543
Rbm26	Merged-chr14-105159276-1	chr14	105158963	105159589	+	12.4	dedup_wt/regions.txt	intron (NM_001368684, intron 3 of 21)	RLTR22_Mus|LTR|ERVK	18038	NM_001368683	74213	Mm.124957	NM_134077	ENSMUSG00000022119	1700009P03Rik|AI447318|C230097K14Rik|C86225|MLZ-393|Pro1777|Se70-2	RNA binding motif protein 26	protein-coding	16.43	13.01	0.78	3.35	-2.84056	0.00687492	0.0304229
Lrrc28	Merged-chr7-67510839-1	chr7	67510218	67511461	+	33.9	dedup_wt/regions.txt	Intergenic	L1MB7|LINE|L1	134397	NM_175124	67867	Mm.31247	NM_027413	ENSMUSG00000030556	1300004K21Rik|2210012C09Rik|2310058O11Rik	leucine rich repeat containing 28	protein-coding	41.07	37.95	14.12	15.07	-1.43374	0.00699769	0.0308098
1700003I22Rik	Merged-chr1-56241906-1	chr1	56241656	56242156	+	10.2	dedup_wt/regions.txt	Intergenic	CT-rich|Low_complexity|Low_complexity	222928	NR_126075	69356	Mm.393775	NR_126075	ENSMUSG00000100372	-	RIKEN cDNA 1700003I22 gene	ncRNA	14.78	9.76	0.78	1.67	-3.31505	0.00701004	0.0308347
Snai3	Merged-chr8-122460378-1	chr8	122460128	122460628	+	13	dedup_wt/regions.txt	intron (NM_013914, intron 1 of 2)	intron (NM_013914, intron 1 of 2)	311	NM_013914	30927	Mm.103673	NM_013914	ENSMUSG00000006587	AI643946|Smuc|Zfp293	snail family zinc finger 3	protein-coding	23	9.76	3.92	0.84	-2.7386	0.00701429	0.0308462
Fam171a1	Merged-chr2-3118580-1	chr2	3118172	3118989	+	12.4	dedup_wt/regions.txt	promoter-TSS (NM_001347067)	promoter-TSS (NM_001347067)	-105	NM_001347067	269233	Mm.23044	NM_001081161	ENSMUSG00000050530	9630050M13Rik|AA409679	family with sequence similarity 171, member A1	protein-coding	13.14	15.18	2.35	1.67	-2.81431	0.00708356	0.0310909
Frmd4a	Merged-chr2-3958493-1	chr2	3958177	3958810	+	13	dedup_wt/regions.txt	Intergenic	Intergenic	-59190	NM_001347086	209630	Mm.37932	NM_172475	ENSMUSG00000026657	2700017I06Rik|5330420J21|AI594879|C230040M21Rik|Frmd4|Gm13190|mKIAA1294	FERM domain containing 4A	protein-coding	16.43	14.09	2.35	2.51	-2.64399	0.00711647	0.0312215
Ankrd63	Merged-chr2-118697265-1	chr2	118696091	118698440	+	54.2	dedup_wt/regions.txt	3' UTR (NM_001145854, exon 10 of 10)	3' UTR (NM_001145854, exon 10 of 10)	6698	NM_001081971	383787	Mm.35758	NM_001081971	ENSMUSG00000078137	Gm1337	ankyrin repeat domain 63	protein-coding	77.2	53.12	32.17	25.96	-1.14968	0.00713646	0.0312906
Stmnd1	Merged-chr13-46259611-1	chr13	46258536	46260687	+	74.5	dedup_wt/regions.txt	Intergenic	MTD|LTR|ERVL-MaLR	-14110	NM_001005422	380842	Mm.188108	NM_001005422	ENSMUSG00000063529	Gm1574	stathmin domain containing 1	protein-coding	108.41	71.56	40.01	48.57	-1.0099	0.00720189	0.0315076
Gm3264	Merged-chr14-4639237-1	chr14	4638514	4639960	+	45.7	dedup_wt/regions.txt	Intergenic	Intergenic	-216286	NM_001242945	100041306	Mm.360540	NM_001242945	ENSMUSG00000094132	-	predicted gene 3264	protein-coding	73.92	39.03	26.67	18.42	-1.30098	0.00725228	0.0316766
Papss1	Merged-chr3-131813435-1	chr3	131813185	131813685	+	9.6	dedup_wt/regions.txt	Intergenic	Intergenic	247403	NM_001289477	23971	Mm.244912	NM_011863	ENSMUSG00000028032	AI325286|Asapk|SK1	3'-phosphoadenosine 5'-phosphosulfate synthase 1	protein-coding	11.5	10.84	0	1.67	-3.76953	0.00741811	0.0322773
1700016L21Rik	Merged-chr1-80413908-1	chr1	80413276	80414540	+	33.3	dedup_wt/regions.txt	Intergenic	Intergenic	-32024	NR_040460	72208	Mm.396181	NR_040460	ENSMUSG00000101483	CD11c-DTR|DCKO|DTR-GFP|DTR-GRP|Jr3|Tg(Itgax-DTR/EGFP)57Lan	RIKEN cDNA 1700016L21 gene	ncRNA	49.28	32.53	14.12	15.91	-1.43063	0.00751335	0.032639
4921509O07Rik	Merged-chr13-113504773-1	chr13	113504390	113505157	+	15.2	dedup_wt/regions.txt	Intergenic	RMER17A2|LTR|ERVK	-1929	NR_045501	70917	Mm.491036	NR_045501	ENSMUSG00000114790	-	RIKEN cDNA 4921509O07 gene	ncRNA	14.78	19.52	2.35	4.19	-2.40807	0.00755836	0.0327673
Mir378d	Merged-chr10-126413766-1	chr10	126413441	126414092	+	11.3	dedup_wt/regions.txt	Intergenic	Intergenic	296625	NR_105841	102465224		NR_105841	ENSMUSG00000098756	Gm27650|mmu-mir-378d	microRNA 378d	ncRNA	13.14	13.01	2.35	0.84	-3.02069	0.00755639	0.0327673
A230009B12Rik	Merged-chr17-10448892-1	chr17	10447515	10450269	+	57	dedup_wt/regions.txt	intron (NM_027032, intron 4 of 4)	intron (NM_027032, intron 4 of 4)	-7324	NR_077238	319750	Mm.383485	NR_077237	ENSMUSG00000089633	-	RIKEN cDNA A230009B12 gene	ncRNA	77.2	58.55	31.38	31.82	-1.09242	0.00761345	0.0329483
Mir6987	Merged-chr19-5674548-1	chr19	5673610	5675487	+	57	dedup_wt/regions.txt	intron (NM_144868, intron 22 of 34)	intron (NM_144868, intron 22 of 34)	4528	NR_105953	102465596		NR_105953	ENSMUSG00000098568	Gm27891|mmu-mir-6987	microRNA 6987	ncRNA	80.49	57.46	36.87	25.96	-1.12012	0.00762681	0.0330012
Cul1	Merged-chr6-47395038-1	chr6	47394545	47395531	+	18.6	dedup_wt/regions.txt	Intergenic	Intergenic	-58694	NM_001355551	26965	Mm.87611	NM_012042	ENSMUSG00000029686	Cul-1	cullin 1	protein-coding	16.43	24.94	4.71	5.02	-2.10416	0.00766143	0.0331235
C730036E19Rik	Merged-chr1-151084217-1	chr1	151083967	151084467	+	9.03	dedup_wt/regions.txt	Intergenic	(CCTG)n|Simple_repeat|Simple_repeat	-53817	NR_038011	402734	Mm.337666	NR_038011		lncLSTR	RIKEN cDNA C730036E19 gene	ncRNA	18.07	5.42	0	1.67	-3.80827	0.00779285	0.0335824
Wac	Merged-chr18-8370105-1	chr18	8369674	8370537	+	16.4	dedup_wt/regions.txt	Intergenic	Intergenic	500392	NM_001360956	225131	Mm.204524	NM_153085	ENSMUSG00000024283	1110067P07Rik|A230035H12Rik|AI256735|AI256776|Wwp4	WW domain containing adaptor with coiled-coil	protein-coding	24.64	14.09	4.71	3.35	-2.24048	0.00780551	0.0336321
March1	Merged-chr8-66431158-1	chr8	66430718	66431598	+	27.1	dedup_wt/regions.txt	intron (NM_175188, intron 6 of 7)	intron (NM_175188, intron 6 of 7)	44857	NM_001166375	72925	Mm.380457	NM_175188	ENSMUSG00000036469	2900024D24Rik|BB085186	membrane-associated ring finger (C3HC4) 1	protein-coding	34.5	30.36	7.85	13.4	-1.61	0.00787185	0.033854
Rab2a	Merged-chr4-8472022-1	chr4	8471701	8472343	+	10.7	dedup_wt/regions.txt	Intergenic	Intergenic	-63622	NM_021518	59021	Mm.397471	NM_021518	ENSMUSG00000047187	9330148M11Rik|C80220|Rab2	RAB2A, member RAS oncogene family	protein-coding	11.5	13.01	0	2.51	-3.32093	0.00801359	0.0343291
Mir466i	Merged-chr13-17772868-1	chr13	17771994	17773743	+	45.2	dedup_wt/regions.txt	exon (NM_027118, exon 2 of 14)	exon (NM_027118, exon 2 of 14)	25395	NR_035412	100316665		NR_035412	ENSMUSG00000080574	Mirn466i|mmu-mir-466i	microRNA 466i	ncRNA	45.99	56.38	20.4	23.45	-1.23246	0.0080296	0.0343877
Fam181b	Merged-chr7-93013583-1	chr7	93012993	93014173	+	38.4	dedup_wt/regions.txt	Intergenic	Intergenic	-66296	NM_021427	58238	Mm.113787	NM_021427	ENSMUSG00000051515	A830059I20Rik|AB041569	family with sequence similarity 181, member B	protein-coding	60.78	33.61	16.47	20.1	-1.34819	0.00845057	0.0358385
8030462N17Rik	Merged-chr18-77693662-1	chr18	77692758	77694566	+	42.3	dedup_wt/regions.txt	intron (NM_001368759, intron 1 of 3)	B2_Mm2|SINE|B2	20325	NM_178670	212163	Mm.23293	NM_178670	ENSMUSG00000047466	Akd2|Ark2N	RIKEN cDNA 8030462N17 gene	protein-coding	65.71	37.95	23.54	18.42	-1.28329	0.0085119	0.036047
Stmnd1	Merged-chr13-46231627-1	chr13	46231245	46232009	+	19.2	dedup_wt/regions.txt	Intergenic	Intergenic	-42094	NM_001005422	380842	Mm.188108	NM_001005422	ENSMUSG00000063529	Gm1574	stathmin domain containing 1	protein-coding	36.14	13.01	3.14	8.37	-2.07192	0.00870202	0.0367053
Insyn2b	Merged-chr11-34405535-1	chr11	34405107	34405963	+	14.1	dedup_wt/regions.txt	intron (NM_001025382, intron 3 of 3)	intron (NM_001025382, intron 3 of 3)	90713	NM_001025382	574403	Mm.444796	NM_001025382	ENSMUSG00000069911	EG574403|Fam196b|Gm6041	inhibitory synaptic factor family member 2B	protein-coding	21.35	13.01	2.35	4.19	-2.38169	0.00872208	0.0367742
Plppr4	Merged-chr3-117294046-1	chr3	117293239	117294853	+	33.9	dedup_wt/regions.txt	Intergenic	Lx3A|LINE|L1	66830	NM_177664	229791	Mm.140138	NM_177664	ENSMUSG00000044667	A330086D10|D3Bwg0562e|Lppr4|PRG-1|mKIAA0455	phospholipid phosphatase related 4	protein-coding	50.92	31.44	15.69	15.07	-1.40203	0.00878877	0.0369922
Wdr35	Merged-chr12-8993096-1	chr12	8992700	8993493	+	24.8	dedup_wt/regions.txt	intron (NM_001159527, intron 10 of 26)	HAL1ME|LINE|L1	19095	NM_172470	74682	Mm.87389	NM_172470	ENSMUSG00000066643	4930459M12Rik|4931430C06|mKIAA1336	WD repeat domain 35	protein-coding	34.5	24.94	7.85	10.89	-1.65606	0.00885806	0.037231
Insc	Merged-chr7-114827379-1	chr7	114827060	114827699	+	12.4	dedup_wt/regions.txt	intron (NM_173767, intron 7 of 12)	intron (NM_173767, intron 7 of 12)	81613	NM_173767	233752	Mm.83037	NM_173767	ENSMUSG00000048782	3830422K02Rik|C730020D23	INSC spindle orientation adaptor protein	protein-coding	11.5	16.26	3.14	0.84	-2.8007	0.00886319	0.0372473
Vwc2l	Merged-chr1-70856051-1	chr1	70855594	70856508	+	26	dedup_wt/regions.txt	intron (NM_177164, intron 3 of 3)	intron (NM_177164, intron 3 of 3)	130336	NM_177164	320460	Mm.360649	NM_177164	ENSMUSG00000045648	A830006F12Rik|Brl	von Willebrand factor C domain-containing protein 2-like	protein-coding	44.35	20.6	9.41	10.89	-1.65221	0.00889487	0.0373486
Tex36	Merged-chr7-133438120-1	chr7	133437870	133438370	+	10.7	dedup_wt/regions.txt	Intergenic	Intergenic	163995	NM_028654	73808	Mm.159067	NM_028654	ENSMUSG00000030976	4930404H21Rik	testis expressed 36	protein-coding	14.78	10.84	2.35	0.84	-2.98044	0.00893318	0.037483
Rusc2	Merged-chr4-43406266-1	chr4	43405426	43407107	+	55.9	dedup_wt/regions.txt	promoter-TSS (NM_199057)	promoter-TSS (NM_199057)	-236	NM_199057	100213	Mm.235730	NM_199057	ENSMUSG00000035969	AI840675|mKIAA0375	RUN and SH3 domain containing 2	protein-coding	73.92	58.55	29.03	33.5	-1.07516	0.0090746	0.0379688
Casp3	Merged-chr8-46639209-1	chr8	46638529	46639890	+	53.1	dedup_wt/regions.txt	3' UTR (NM_001284409, exon 7 of 7)	3' UTR (NM_001284409, exon 7 of 7)	21918	NM_009810	12367	Mm.34405	NM_009810	ENSMUSG00000031628	A830040C14Rik|AC-3|CASP-3|CC3|CPP-32|CPP32|Caspase-3|Lice|SCA-1|Yama|mldy	caspase 3	protein-coding	70.63	55.29	27.46	30.98	-1.09887	0.00919007	0.0383653
C230014O12Rik	Merged-chr2-34108634-1	chr2	34108180	34109089	+	22	dedup_wt/regions.txt	promoter-TSS (NR_130173)	promoter-TSS (NR_130173)	-899	NR_130173	329387	Mm.125817	NR_130173	ENSMUSG00000087461	-	RIKEN cDNA C230014O12 gene	ncRNA	32.85	20.6	6.28	9.21	-1.77297	0.00922595	0.0384717
Dlc1	Merged-chr8-36952340-2	chr8	36951768	36953161	+	33.6	dedup_wt/regions.txt|dedup_wt_low/regions.txt	promoter-TSS (NM_001194940)	promoter-TSS (NM_001194940)	-22	NM_001194940	50768	Mm.125155	NM_015802	ENSMUSG00000031523	A730069N07Rik|Arhgap7|HP|STARD12|dlc-1	deleted in liver cancer 1	protein-coding	57.49	62.88	25.89	30.15	-1.10781	0.00928076	0.0386731
1700072O05Rik	Merged-chr6-120550397-1	chr6	120550147	120550647	+	8.47	dedup_wt/regions.txt	Intergenic	Intergenic	-4399	NR_045733	73505	Mm.416867	NR_045733		-	RIKEN cDNA 1700072O05 gene	ncRNA	9.86	9.76	0	0.84	-4.59199	0.00932082	0.0388073
Traf5	Merged-chr1-192054665-1	chr1	192054007	192055324	+	50.8	dedup_wt/regions.txt	intron (NM_011633, intron 7 of 9)	intron (NM_011633, intron 7 of 9)	37934	NM_011633	22033	Mm.380491	NM_011633		-	TNF receptor-associated factor 5	protein-coding	75.56	47.7	22.75	31.82	-1.1616	0.0093645	0.0389563
4933433H22Rik	Merged-chr17-84130751-1	chr17	84130352	84131150	+	14.1	dedup_wt/regions.txt	Intergenic	Intergenic	52091	NR_045458	74473	Mm.399575	NR_045458	ENSMUSG00000117571	-	RIKEN cDNA 4933433H22 gene	ncRNA	18.07	15.18	3.92	2.51	-2.35708	0.00936938	0.0389712
Adgra3	Merged-chr5-50059151-1	chr5	50058643	50059659	+	31.6	dedup_wt/regions.txt	promoter-TSS (NM_133911)	promoter-TSS (NM_133911)	-155	NM_133911	70693	Mm.272974	NM_133911	ENSMUSG00000029090	3830613O22Rik|AU044632|Gpr125|Tem5-like	adhesion G protein-coupled receptor A3	protein-coding	42.71	32.53	9.41	17.59	-1.47335	0.00937744	0.0389992
Nudt7	Merged-chr8-114143228-1	chr8	114142770	114143686	+	27.7	dedup_wt/regions.txt	intron (NM_024437, intron 2 of 3)	ID4|SINE|ID	9654	NM_024437	67528	Mm.27889	NM_024437	ENSMUSG00000031767	1300007B24Rik|2210404C19Rik	nudix (nucleoside diphosphate linked moiety X)-type motif 7	protein-coding	37.78	28.19	7.85	14.24	-1.57301	0.00939561	0.0390693
4930529N20Rik	Merged-chr13-35087456-1	chr13	35086863	35088049	+	26.5	dedup_wt/regions.txt	Intergenic	Intergenic	80348	NR_153831	75197	Mm.234091	NR_153831	ENSMUSG00000113906	-	RIKEN cDNA 4930529N20 gene	ncRNA	24.64	34.69	6.28	12.56	-1.67405	0.00946084	0.0393019
1700112H15Rik	Merged-chr1-184329411-1	chr1	184328692	184330131	+	49.7	dedup_wt/regions.txt	Intergenic	Intergenic	228280	NR_040472	73590	Mm.82792	NR_040472	ENSMUSG00000101574	-	RIKEN cDNA 1700112H15 gene	ncRNA	64.06	53.12	25.89	27.63	-1.12362	0.00946557	0.0393063
Gm3383	Merged-chr14-5880317-1	chr14	5879908	5880726	+	18.6	dedup_wt/regions.txt	Intergenic	CpG	-72378	NM_001291094	100041515	Mm.443041	NM_001205306	ENSMUSG00000096629	-	predicted gene 3383	protein-coding	27.92	17.35	3.92	7.54	-1.97088	0.00948262	0.0393538
Wwox	Merged-chr8-114586137-1	chr8	114585812	114586462	+	9.03	dedup_wt/regions.txt	intron (NM_019573, intron 5 of 8)	intron (NM_019573, intron 5 of 8)	146485	NM_019573	80707	Mm.440420	NM_019573	ENSMUSG00000004637	5330426P09Rik|9030416C10Rik|WOX1	WW domain-containing oxidoreductase	protein-coding	11.5	9.76	0	1.67	-3.6936	0.00949255	0.0393773
Gm18409	Merged-chr10-99682514-1	chr10	99681798	99683231	+	33.9	dedup_wt/regions.txt	Intergenic	Intergenic	-40594	NR_038018	100417125	Mm.391428	NR_038018	ENSMUSG00000112503	-	mediator of cell motility 1 pseudogene	pseudo	45.99	34.69	18.04	12.56	-1.38451	0.00961171	0.0397405
Stard5	Merged-chr7-83639417-1	chr7	83639167	83639667	+	9.6	dedup_wt/regions.txt	intron (NM_023377, intron 5 of 5)	intron (NM_023377, intron 5 of 5)	7400	NM_023377	170460	Mm.357953	NM_023377	ENSMUSG00000046027	2310058G22Rik|AI607880|D7Ertd152e	StAR-related lipid transfer (START) domain containing 5	protein-coding	13.14	9.76	1.57	0.84	-3.22989	0.00966729	0.0399246
Pkig	Merged-chr2-163656771-1	chr2	163656286	163657257	+	19.2	dedup_wt/regions.txt	Intergenic	Lx5|LINE|L1	-1615	NM_001277096	18769	Mm.10091	NM_011106	ENSMUSG00000035268	PKIgamma	protein kinase inhibitor, gamma	protein-coding	27.92	18.43	7.85	4.19	-1.92375	0.00974023	0.0401317
Sh3tc1	Merged-chr5-35733842-1	chr5	35732923	35734762	+	62.1	dedup_wt/regions.txt	intron (NM_001359895, intron 1 of 17)	intron (NM_001359895, intron 1 of 17)	-4566	NM_194344	231147	Mm.290429	NM_194344	ENSMUSG00000036553	4631428G15|BC024909	SH3 domain and tetratricopeptide repeats 1	protein-coding	72.28	72.64	33.73	38.52	-1.00519	0.00974902	0.0401558
Mir8095	Merged-chr16-22542850-1	chr16	22542530	22543170	+	13	dedup_wt/regions.txt	intron (NM_001346673, intron 19 of 23)	intron (NM_001346673, intron 19 of 23)	-10666	NR_106170	102465887		NR_106170	ENSMUSG00000099071	Gm27566|mmu-mir-8095	microRNA 8095	ncRNA	21.35	10.84	3.92	1.67	-2.49001	0.00984167	0.0404293
Golm1	Merged-chr13-59679523-1	chr13	59679099	59679947	+	16.9	dedup_wt/regions.txt	Intergenic	RLTR41A2|LTR|ERV1	-3739	NM_027307	105348	Mm.171335	NM_027307	ENSMUSG00000021556	2310001L02Rik|AW125446|D030064E01Rik|GP73|Golph2|PSEC0257	golgi membrane protein 1	protein-coding	27.92	14.09	1.57	7.54	-2.19784	0.00992163	0.0406465
Mcu	Merged-chr10-59616470-1	chr10	59615942	59616999	+	48.6	dedup_wt/regions.txt	intron (NM_001033259, intron 1 of 7)	CpG	222	NM_001033259	215999	Mm.296470	NM_001033259	ENSMUSG00000009647	2010012O16Rik|AV064928|C10orf42|Ccdc109a|D130073L02Rik|Gm64	mitochondrial calcium uniporter	protein-coding	73.92	44.45	29.81	21.77	-1.17825	0.0100159	0.0409818
Gpr34	Merged-chrX-13583607-1	chrX	13582593	13584622	+	41.8	dedup_wt/regions.txt	intron (NM_009806, intron 11 of 24)	ID2|SINE|ID	-49162	NM_011823	23890	Mm.487326	NM_011823	ENSMUSG00000040229	Lypsr1	G protein-coupled receptor 34	protein-coding	67.35	35.78	19.61	22.61	-1.26726	0.0100314	0.0410337
2610203C22Rik	Merged-chr1-9627345-1	chr1	9627095	9627595	+	8.47	dedup_wt/regions.txt	TTS (NM_178399)	TTS (NM_178399)	3747	NR_015470	72481	Mm.279818	NR_015470	ENSMUSG00000079671	2310007M24Rik	RIKEN cDNA 2610203C22 gene	ncRNA	13.14	7.59	0.78	0.84	-3.65732	0.0100925	0.0412325
Ntpcr	Merged-chr8-125751189-1	chr8	125750939	125751439	+	13	dedup_wt/regions.txt	TTS (NM_175561)	TTS (NM_175561)	16986	NM_001310688	66566	Mm.25296	NM_025636	ENSMUSG00000031851	2310079N02Rik|AI449709	nucleoside-triphosphatase, cancer-related	protein-coding	11.5	17.35	3.14	1.67	-2.59066	0.0101701	0.0414814
Insr	Merged-chr8-3304872-1	chr8	3304622	3305122	+	8.47	dedup_wt/regions.txt	Intergenic	GA-rich|Low_complexity|Low_complexity	-25255	NM_010568	16337	Mm.268003	NM_010568	ENSMUSG00000005534	4932439J01Rik|CD220|D630014A15Rik|IR|IR-A|IR-B	insulin receptor	protein-coding	8.21	10.84	0	0.84	-4.56006	0.0102415	0.0416823
Gm5796	Merged-chr14-3949167-2	chr14	3948629	3949559	+	41.75	dedup_wt/regions.txt|dedup_wt_low/regions.txt	Intergenic	G-rich|Low_complexity|Low_complexity	-74847	NM_001029930	545007	Mm.449725	NM_001029930	ENSMUSG00000096775	-	predicted gene 5796	protein-coding	85.42	59.63	30.6	39.36	-1.04073	0.0102875	0.0418445
Tgfa	Merged-chr6-86237217-1	chr6	86236353	86238082	+	46.3	dedup_wt/regions.txt	intron (NM_031199, intron 2 of 5)	MTD|LTR|ERVL-MaLR	41990	NM_031199	21802	Mm.137222	NM_031199	ENSMUSG00000029999	wa-1|wa1	transforming growth factor alpha	protein-coding	70.63	43.37	21.18	28.47	-1.18369	0.0104053	0.0422021
Smarca2	Merged-chr19-26564653-1	chr19	26564240	26565067	+	21.5	dedup_wt/regions.txt	Intergenic	L1_Mus3|LINE|L1	-40507	NM_011416	67155	Mm.491146	NM_011416	ENSMUSG00000024921	2610209L14Rik|SNF2alpha|Snf2l2|brahma|brm	SWI/SNF related, matrix associated, actin dependent regulator of chromatin, subfamily a, member 2	protein-coding	24.64	24.94	3.92	10.05	-1.83629	0.0104308	0.0422825
Epb41l4a	Merged-chr18-34109700-1	chr18	34109450	34109950	+	9.03	dedup_wt/regions.txt	Intergenic	Intergenic	-102494	NM_013512	13824	Mm.3465	NM_013512	ENSMUSG00000024376	Epb4.1l4|Epb4.1l4a|NBL4	erythrocyte membrane protein band 4.1 like 4a	protein-coding	8.21	11.93	0.78	0.84	-3.64867	0.0104857	0.042441
Ube2u	Merged-chr4-100548147-1	chr4	100547388	100548906	+	59.8	dedup_wt/regions.txt	intron (NM_001033773, intron 9 of 9)	intron (NM_001033773, intron 9 of 9)	69280	NM_001033773	381534	Mm.318133	NM_001033773	ENSMUSG00000069733	-	ubiquitin-conjugating enzyme E2U (putative)	protein-coding	72.28	67.22	32.17	36.85	-1.01343	0.0105042	0.0425045
Pld1	Merged-chr3-27973669-1	chr3	27973076	27974262	+	32.2	dedup_wt/regions.txt	intron (NM_001164056, intron 2 of 26)	intron (NM_001164056, intron 2 of 26)	-10502	NM_008875	18805	Mm.212039	NM_008875	ENSMUSG00000027695	AA536939|C85393|Pld1a|Pld1b|mPLD1	phospholipase D1	protein-coding	49.28	29.27	13.34	15.91	-1.40712	0.0105138	0.0425317
Ttpal	Merged-chr2-163615452-1	chr2	163614545	163616359	+	40.6	dedup_wt/regions.txt	exon (NM_001305803, exon 4 of 4)	exon (NM_001305803, exon 4 of 4)	8240	NM_001305803	76080	Mm.89828	NM_029512	ENSMUSG00000017679	3110080A02Rik|5830472M02Rik	tocopherol (alpha) transfer protein-like	protein-coding	68.99	32.53	18.83	21.77	-1.29831	0.0105514	0.0426487
Ubap1	Merged-chr4-41373619-1	chr4	41373369	41373869	+	7.9	dedup_wt/regions.txt	intron (NM_001355509, intron 3 of 5)	intron (NM_001355509, intron 3 of 5)	21656	NM_001355508	67123	Mm.289795	NM_023305	ENSMUSG00000028437	2700092A01Rik|NAG20|UBAP-1|Ubap	ubiquitin-associated protein 1	protein-coding	11.5	7.59	0.78	0	-4.5475	0.0106212	0.0428433
Wdsub1	Merged-chr2-59799422-1	chr2	59798761	59800083	+	26	dedup_wt/regions.txt	intron (NM_198294, intron 13 of 26)	intron (NM_198294, intron 13 of 26)	83184	NM_028118	72137	Mm.288734	NM_028118	ENSMUSG00000026988	1700048E19Rik|2610014F08Rik	WD repeat, SAM and U-box domain containing 1	protein-coding	37.78	24.94	10.2	10.89	-1.55679	0.0107411	0.0432565
Arhgap32	Merged-chr9-32032474-1	chr9	32031604	32033344	+	52.5	dedup_wt/regions.txt	5' UTR (NM_001370958, exon 1 of 23)	5' UTR (NM_001370958, exon 1 of 23)	171	NM_001370958	330914	Mm.46683	NM_177379	ENSMUSG00000041444	3426406O18Rik|Gc-gap|Grit|Px-rics|Rics|mKIAA0712|p200Rhogap|p250Gap	Rho GTPase activating protein 32	protein-coding	52.56	66.13	27.46	28.47	-1.09487	0.0107676	0.0433277
Gfra2	Merged-chr14-70930806-1	chr14	70929896	70931716	+	27.1	dedup_wt/regions.txt	intron (NM_008115, intron 4 of 8)	IMPB_01|Satellite|Satellite	40699	NM_001302095	14586	Mm.32619	NM_008115	ENSMUSG00000022103	-	glial cell line derived neurotrophic factor family receptor alpha 2	protein-coding	32.85	30.36	9.41	12.56	-1.5237	0.0108518	0.0435777
Cables1	Merged-chr18-11818994-1	chr18	11818232	11819756	+	47.4	dedup_wt/regions.txt	Intergenic	Intergenic	-20280	NM_022021	63955	Mm.40717	NM_022021	ENSMUSG00000040957	Cables|ik3-1	CDK5 and Abl enzyme substrate 1	protein-coding	60.78	52.04	25.89	25.96	-1.11539	0.0109511	0.0439051
Gng2	Merged-chr14-19995263-1	chr14	19994882	19995645	+	26.5	dedup_wt/regions.txt	Intergenic	RMER1A|Other|Other	-18014	NM_001285909	14702	Mm.41737	NM_010315	ENSMUSG00000043004	-	guanine nucleotide binding protein (G protein), gamma 2	protein-coding	37.78	26.02	10.98	10.89	-1.52966	0.0109776	0.0439815
Rhbg	Merged-chr3-88238660-1	chr3	88238278	88239042	+	10.7	dedup_wt/regions.txt	Intergenic	Intergenic	16024	NM_021375	58176	Mm.103777	NM_021375	ENSMUSG00000104445	-	Rhesus blood group-associated B glycoprotein	protein-coding	16.43	8.67	2.35	0.84	-2.9395	0.0109936	0.0440338
Gm5420	Merged-chr10-21709912-1	chr10	21709487	21710337	+	17.5	dedup_wt/regions.txt	Intergenic	Intergenic	19067	NR_045843	432436	Mm.244553	NM_001004162	ENSMUSG00000056716	EG432436	predicted gene 5420	ncRNA	23	18.43	6.28	4.19	-1.97214	0.0110511	0.0442105
Usp6nl	Merged-chr2-6273485-1	chr2	6272450	6274520	+	60.4	dedup_wt/regions.txt	intron (NR_040333, intron 3 of 6)	intron (NR_040333, intron 3 of 6)	-49272	NM_001080548	98910	Mm.40673	NM_181399	ENSMUSG00000039046	AI316785|RNTRE|TRE2NL|mKIAA0019	USP6 N-terminal like	protein-coding	55.85	78.06	24.32	39.36	-1.08701	0.0112684	0.0449343
Ypel1	Merged-chr16-17069967-1	chr16	17069548	17070386	+	23.1	dedup_wt/regions.txt	promoter-TSS (NM_001291053)	promoter-TSS (NM_001291053)	-172	NM_023249	106369	Mm.237941	NM_023249	ENSMUSG00000022773	0610009L05Rik|1700016N17Rik|1700019O22Rik|4921520K19Rik|4930511F14Rik|AV118478|DGL-1|Dgl1|Ppil2|mdgl-1	yippee like 1	protein-coding	27.92	26.02	10.2	6.7	-1.66776	0.0112858	0.0449913
Mir190a	Merged-chr9-67380478-1	chr9	67380023	67380933	+	37.3	dedup_wt/regions.txt	intron (NM_001081242, intron 8 of 57)	intron (NM_001081242, intron 8 of 57)	-143752	NR_029576	387185		NR_029576	ENSMUSG00000076379	Mir190|Mirn190|mir-190|mir-190a|mmu-mir-190|mmu-mir-190a	microRNA 190a	ncRNA	41.07	43.37	17.26	17.59	-1.27926	0.011345	0.0451605
2010109A12Rik	Merged-chr5-93229743-1	chr5	93229493	93229993	+	14.1	dedup_wt/regions.txt	Intergenic	Intergenic	23225	NM_029363	75610	Mm.175502	NM_029363	ENSMUSG00000029384	-	RIKEN cDNA 2010109A12 gene	protein-coding	24.64	9.76	4.71	1.67	-2.38876	0.0113533	0.0451877
A730056A06Rik	Merged-chr7-73448481-1	chr7	73448231	73448731	+	7.9	dedup_wt/regions.txt	intron (NM_001081345, intron 34 of 38)	intron (NM_001081345, intron 34 of 38)	-72707	NR_040324	319783	Mm.349813	NR_040324	ENSMUSG00000097756	C76391	RIKEN cDNA A730056A06 gene	ncRNA	9.86	8.67	0	0.84	-4.50557	0.0115004	0.0456079
Bod1	Merged-chr11-31631731-1	chr11	31631481	31631981	+	7.9	dedup_wt/regions.txt	Intergenic	Intergenic	40131	NM_001024919	69556	Mm.34183	NM_001024919	ENSMUSG00000044502	2310022M17Rik|BOD2.1|Fam44b	biorientation of chromosomes in cell division 1	protein-coding	9.86	8.67	0	0.84	-4.50557	0.0115004	0.0456079
1700029H14Rik	Merged-chr8-13530658-1	chr8	13529779	13531537	+	62.7	dedup_wt/regions.txt	Intergenic	Intergenic	31803	NM_025601	66501	Mm.46136	NM_025601	ENSMUSG00000031452	-	RIKEN cDNA 1700029H14 gene	protein-coding	103.49	52.04	32.95	40.19	-1.06861	0.0115208	0.0456763
Abcc4	Merged-chr14-118635517-1	chr14	118634774	118636260	+	45.2	dedup_wt/regions.txt	intron (NM_001163676, intron 3 of 29)	intron (NM_001163676, intron 3 of 29)	41414	NM_001163675	239273	Mm.40537	NM_001033336	ENSMUSG00000032849	ABCC4-N1|D630049P08Rik|MOATB|MRP4	ATP-binding cassette, sub-family C (CFTR/MRP), member 4	protein-coding	62.42	46.62	18.83	29.31	-1.17194	0.0116207	0.0460111
Rhob	Merged-chr12-8410151-1	chr12	8409838	8410465	+	10.2	dedup_wt/regions.txt	Intergenic	Intergenic	89858	NM_007483	11852	Mm.687	NM_007483	ENSMUSG00000054364	AA017882|Arh6|Arhb	ras homolog family member B	protein-coding	14.78	9.76	2.35	0.84	-2.91445	0.0116202	0.0460111
Atp8b1	Merged-chr18-64594949-1	chr18	64594100	64595798	+	32.2	dedup_wt/regions.txt	intron (NM_001001488, intron 2 of 27)	Lx4A|LINE|L1	66051	NM_001001488	54670	Mm.270043	NM_001001488	ENSMUSG00000039529	AI451886|FIC1|Ic	ATPase, class I, type 8B, member 1	protein-coding	44.35	33.61	8.63	20.1	-1.43683	0.0117102	0.0462662
D17Ertd648e	Merged-chr17-11388785-1	chr17	11388011	11389559	+	49.7	dedup_wt/regions.txt	intron (NM_016694, intron 4 of 11)	intron (NM_016694, intron 4 of 11)	494404	NR_045808	52027	Mm.442257	NR_045808		-	DNA segment, Chr 17, ERATO Doi 648, expressed	ncRNA	68.99	49.87	26.67	28.47	-1.09589	0.0117248	0.0463117
Sdk1	Merged-chr5-141747684-1	chr5	141746961	141748408	+	31.1	dedup_wt/regions.txt	intron (NM_177879, intron 4 of 44)	L1M4c|LINE|L1	506150	NM_177879	330222	Mm.151931	NM_177879	ENSMUSG00000039683	5330440E10|6720466O15Rik	sidekick cell adhesion molecule 1	protein-coding	47.64	27.1	14.12	13.4	-1.41969	0.0118491	0.0467093
Gm29679	Merged-chr2-166611990-1	chr2	166611740	166612240	+	7.9	dedup_wt/regions.txt	intron (NM_177782, intron 8 of 39)	intron (NM_177782, intron 8 of 39)	47468	NR_152154	433503	Mm.491336	NR_152154		-	predicted gene, 29679	ncRNA	9.86	9.76	0.78	0.84	-3.59677	0.0119089	0.0469076
Vhl	Merged-chr6-113616828-1	chr6	113616578	113617078	+	8.47	dedup_wt/regions.txt	3' UTR (NM_133937, exon 3 of 3)	3' UTR (NM_133937, exon 3 of 3)	-7166	NM_009507	22346	Mm.29407	NM_009507	ENSMUSG00000033933	Vhlh|pVHL	von Hippel-Lindau tumor suppressor	protein-coding	9.86	9.76	0.78	0.84	-3.59677	0.0119089	0.0469076
Klhl9	Merged-chr4-88709610-1	chr4	88709360	88709860	+	11.3	dedup_wt/regions.txt	Intergenic	ORR1D2|LTR|ERVL-MaLR	12898	NM_172871	242521	Mm.260601	NM_172871	ENSMUSG00000070923	8030469P05|C530050O22Rik|mKIAA1354	kelch-like 9	protein-coding	9.86	15.18	3.14	0	-2.98311	0.0120379	0.0473087
Plek2	Merged-chr12-78927782-1	chr12	78927467	78928098	+	10.2	dedup_wt/regions.txt	Intergenic	Intergenic	-20844	NM_013738	27260	Mm.103380	NM_013738	ENSMUSG00000021118	-	pleckstrin 2	protein-coding	14.78	9.76	0.78	2.51	-2.89564	0.0120575	0.0473547
Tmem135	Merged-chr7-89175465-1	chr7	89175215	89175715	+	9.03	dedup_wt/regions.txt	intron (NM_001360745, intron 5 of 13)	intron (NM_001360745, intron 5 of 13)	163322	NM_028343	72759	Mm.208477	NM_028343	ENSMUSG00000039428	2810439K08Rik|AW319712|PMP52	transmembrane protein 135	protein-coding	6.57	13.01	0.78	0.84	-3.61798	0.0120935	0.0474581
Gna12	Merged-chr5-140885228-1	chr5	140884485	140885971	+	38.4	dedup_wt/regions.txt	intron (NM_175362, intron 17 of 24)	intron (NM_175362, intron 17 of 24)	-54797	NM_010302	14673	Mm.370185	NM_010302	ENSMUSG00000000149	AI414047|AI504261|Galpha12	guanine nucleotide binding protein, alpha 12	protein-coding	60.78	32.53	13.34	23.45	-1.3259	0.0122347	0.0479045
9130015G15Rik	Merged-chr7-49107319-1	chr7	49107069	49107569	+	7.34	dedup_wt/regions.txt	intron (NM_001111016, intron 2 of 38)	intron (NM_001111016, intron 2 of 38)	54839	NR_154465	108167511	Mm.400599	NR_154465		-	RIKEN cDNA 9130015G15 gene	ncRNA	14.78	4.34	0	0.84	-4.51862	0.0122977	0.0480626
Ccdc93	Merged-chr1-121446613-2	chr1	121445867	121447624	+	29.05	dedup_wt/regions.txt|dedup_wt_low/regions.txt	intron (NM_001025156, intron 5 of 23)	Lx8|LINE|L1	15678	NM_029955	70829	Mm.25788	NM_027567	ENSMUSG00000026339	4633402D15Rik|9230102M16Rik	coiled-coil domain containing 93	protein-coding	73.92	46.62	25.1	30.15	-1.10984	0.0123045	0.0480826
Enpp2	Merged-chr15-54929534-1	chr15	54928818	54930250	+	23.7	dedup_wt/regions.txt	Intergenic	Intergenic	-9388	NM_001285995	18606	Mm.250256	NM_015744	ENSMUSG00000022425	ATX|E-NPP 2|Npps2|PD-Ialpha|Pdnp2|lysoPLD	ectonucleotide pyrophosphatase/phosphodiesterase 2	protein-coding	34.5	22.77	8.63	10.05	-1.60116	0.0123399	0.0481889
Celf4	Merged-chr18-25571987-2	chr18	25571486	25572789	+	23.425	dedup_wt/regions.txt|dedup_wt_low/regions.txt	intron (NM_001362325, intron 2 of 12)	intron (NM_001362325, intron 2 of 12)	107611	NM_001362337	108013	Mm.266435	NM_133195	ENSMUSG00000024268	A230070D14Rik|BRUNOL-4|Brul4|Brunol4|C130060B05Rik	CUGBP, Elav-like family member 4	protein-coding	57.49	37.95	19.61	20.93	-1.21934	0.0125163	0.048724
Gpr75	Merged-chr11-30900092-1	chr11	30899608	30900576	+	30.5	dedup_wt/regions.txt	Intergenic	Intergenic	14734	NM_175490	237716	Mm.338361	NM_175490	ENSMUSG00000043999	-	G protein-coupled receptor 75	protein-coding	29.57	39.03	9.41	15.91	-1.45267	0.0125691	0.0488999
Phxr4	Merged-chr9-13457212-1	chr9	13456962	13457462	+	7.9	dedup_wt/regions.txt	Intergenic	Intergenic	25851	NR_028271	18689	Mm.41972	NM_008835	ENSMUSG00000031802	Sp5	per-hexamer repeat gene 4	ncRNA	8.21	9.76	0	0.84	-4.47179	0.0125884	0.0489529
Zfp750	Merged-chr11-121500702-1	chr11	121500452	121500952	+	11.9	dedup_wt/regions.txt	intron (NM_029878, intron 12 of 38)	intron (NM_029878, intron 12 of 38)	18640	NM_178763	319530	Mm.11395	NM_178763	ENSMUSG00000039238	A030007D23Rik|Znf750	zinc finger protein 750	protein-coding	13.14	13.01	3.14	0.84	-2.70199	0.0126119	0.0490229
4933433G08Rik	Merged-chr9-61108563-1	chr9	61108313	61108813	+	7.34	dedup_wt/regions.txt	Intergenic	(TG)n|Simple_repeat|Simple_repeat	-3177	NR_105026	66785	Mm.158134	NR_105026	ENSMUSG00000111807	-	RIKEN cDNA 4933433G08 gene	ncRNA	13.14	5.42	0	0.84	-4.4837	0.0127067	0.0492683
Hdac8	Merged-chrX-102481067-1	chrX	102480321	102481813	+	28.2	dedup_wt/regions.txt	intron (NM_001313742, intron 4 of 7)	B4A|SINE|B4	24091	NM_027382	70315	Mm.328128	NM_027382	ENSMUSG00000067567	2610007D20Rik	histone deacetylase 8	protein-coding	52.56	19.52	13.34	10.89	-1.5404	0.0127063	0.0492683
0610039H22Rik	Merged-chr11-88632044-1	chr11	88631721	88632367	+	19.2	dedup_wt/regions.txt	intron (NM_054043, intron 5 of 13)	intron (NM_054043, intron 5 of 13)	12793	NR_131025	68397	Mm.426889	NR_131025		-	RIKEN cDNA 0610039H22 gene	ncRNA	32.85	15.18	4.71	8.37	-1.85477	0.012759	0.0494412
Tab2	Merged-chr10-8176580-1	chr10	8176330	8176830	+	10.7	dedup_wt/regions.txt	Intergenic	Intergenic	-220457	NM_138667	68652	Mm.193041	NM_138667	ENSMUSG00000015755	1110030N06Rik|A530078N03Rik|Map3k7ip2|mKIAA0733	TGF-beta activated kinase 1/MAP3K7 binding protein 2	protein-coding	16.43	9.76	2.35	1.67	-2.6763	0.0127895	0.0495214
Mir5098	Merged-chr11-119874968-2	chr11	119873386	119876091	+	50.675	dedup_wt/regions.txt|dedup_wt_low/regions.txt	intron (NM_001306081, intron 23 of 32)	intron (NM_001306081, intron 23 of 32)	-7551	NR_039557	100628577		NR_039557	ENSMUSG00000093061	mmu-mir-5098|mu-mir-5098	microRNA 5098	ncRNA	136.34	85.65	29.81	44.38	-1.57102	4.03228e-05	0.000418476
Chil1	Merged-chr1-134168185-1	chr1	134167099	134169271	+	59.8	dedup_wt/regions.txt	Intergenic	Intergenic	-14219	NM_007695	12654	Mm.38274	NM_007695	ENSMUSG00000064246	AW208766|Brp39|Chi3l1|Gp39	chitinase-like 1	protein-coding	90.34	55.29	19.61	24.28	-1.71617	0.000110645	0.000997424
Phf24	Merged-chr4-42901404-1	chr4	42900557	42902251	+	87.5	dedup_wt/regions.txt	Intergenic	Intergenic	-15202	NM_001355693	230085	Mm.240965	NM_172690	ENSMUSG00000036062	GINIP|N28178	PHD finger protein 24	protein-coding	106.77	97.58	32.17	53.59	-1.25309	0.000708682	0.00477069
Ampd3	Merged-chr7-110769185-1	chr7	110768290	110770080	+	136.6	dedup_wt/regions.txt	intron (NM_001276301, intron 1 of 14)	intron (NM_001276301, intron 1 of 14)	979	NM_001276301	11717	Mm.3238	NM_009667	ENSMUSG00000005686	-	adenosine monophosphate deaminase 3	protein-coding	210.26	123.6	66.68	90.44	-1.07635	0.00111783	0.00697966
Sall1	Merged-chr8-89059353-1	chr8	89058815	89059891	+	24.8	dedup_wt/regions.txt	Intergenic	Intergenic	-15191	NM_021390	58198	Mm.214361	NM_021390	ENSMUSG00000031665	Msal-3	spalt like transcription factor 1	protein-coding	36.14	24.94	5.49	10.05	-1.9669	0.0028524	0.0151515
Rapgef5	Merged-chr12-117611619-1	chr12	117611369	117611869	+	7.34	dedup_wt/regions.txt	intron (NM_175930, intron 8 of 27)	intron (NM_175930, intron 8 of 27)	95140	NM_175930	217944	Mm.227642	NM_175930	ENSMUSG00000041992	4932413M22|C86120|D030051B22Rik|GFR|Mrgef|mKIAA0277|mmr-gef	Rap guanine nucleotide exchange factor (GEF) 5	protein-coding	3.29	11.93	0	0	-5.70641	0.00299864	0.0157853
Chil1	Merged-chr1-134183534-1	chr1	134183284	134183784	+	8.47	dedup_wt/regions.txt	exon (NM_007695, exon 3 of 10)	exon (NM_007695, exon 3 of 10)	1130	NM_007695	12654	Mm.38274	NM_007695	ENSMUSG00000064246	AW208766|Brp39|Chi3l1|Gp39	chitinase-like 1	protein-coding	18.07	4.34	0.78	0	-4.75421	0.00736358	0.0320824
Btg3	Merged-chr17-50682379-1	chr17	50681989	50682769	+	19.2	dedup_wt/regions.txt	intron (NM_013880, intron 5 of 5)	intron (NM_013880, intron 5 of 5)	-16302	NM_001297747	12228	Mm.392910	NM_009770	ENSMUSG00000022863	ANA|tob5	B cell translocation gene 3	protein-coding	37.78	13.01	2.35	9.21	-2.11616	0.00848758	0.0359748
Stim1	Merged-chr7-102314883-1	chr7	102314633	102315133	+	8.47	dedup_wt/regions.txt	intron (NM_009287, intron 1 of 11)	intron (NM_009287, intron 1 of 11)	47064	NM_009287	20866	Mm.645	NM_009287	ENSMUSG00000030987	SIM	stromal interaction molecule 1	protein-coding	13.14	7.59	0	1.67	-3.64406	0.0113761	0.0452662

## Sheet: WTBasal_WTCPZ_CD11Lo_UP
Gene Name	ID	Chr	Start	End	Strand	Peak Score	Focus Ratio/Region Size	Annotation	Types	Detailed Annotation	Distance to TSS	Nearest PromoterID	Entrez ID	Nearest Unigene	Nearest Refseq	Nearest Ensembl	Gene Alias	Gene Description	Gene Type	WT_Basal_rep1/	WT_Basal_rep2/	WT_CPZ_CD11clow_rep1/	WT_CPZ_CD11clow_rep2/	WT_Basal vs. WT_CPZ_CD11cLow Log2 Fold Change	WT_Basal vs. WT_CPZ_CD11cLow p-value	WT_Basal vs. WT_CPZ_CD11cLow adj. p-value
Mtmr11	Merged-chr3-96160436-2	chr3	96159539	96161450	+	113.1	dedup_wt/regions.txt|dedup_wt_low/regions.txt	3' UTR (NM_001025614, exon 12 of 12)	3' UTR	3' UTR (NM_001025614, exon 12 of 12)	-1476	NM_181409	194126	Mm.268536	NM_181409	ENSMUSG00000045934	AI035306|BC051083|Cra	myotubularin related protein 11	protein-coding	59.13	53.12	236.92	250.38	2.12527	4.59169e-13	2.28736e-11
Itpripl2	Merged-chr7-118488395-2	chr7	118487439	118489194	+	111.35	dedup_wt/regions.txt|dedup_wt_low/regions.txt	3' UTR (NM_001033380, exon 1 of 1)	3' UTR	3' UTR (NM_001033380, exon 1 of 1)	3659	NM_001033380	319622	Mm.323386	NM_001033380	ENSMUSG00000095115	C130081G24|E030018N11Rik	inositol 1,4,5-triphosphate receptor interacting protein-like 2	protein-coding	37.78	45.54	211.82	233.63	2.40426	3.06102e-14	1.88234e-12
Cyth1	Merged-chr11-118260429-2	chr11	118259921	118260892	+	47.5	dedup_wt/regions.txt|dedup_wt_low/regions.txt	3' UTR (NM_001033528, exon 21 of 21)	3' UTR	3' UTR (NM_001033528, exon 21 of 21)	-11814	NM_011180	19157	Mm.86413	NM_011180	ENSMUSG00000017132	CLM1|CTH-1|CYTIP|Pscd1	cytohesin 1	protein-coding	26.28	17.35	108.26	86.25	2.19056	3.58468e-07	6.27214e-06
Dcaf7	Merged-chr11-106034164-2	chr11	106033564	106034819	+	95.05	dedup_wt/regions.txt|dedup_wt_low/regions.txt	3' UTR (NM_001037712, exon 13 of 13)	3' UTR	3' UTR (NM_001037712, exon 13 of 13)	-2681	NM_027946	71833	Mm.307455	NM_027946	ENSMUSG00000049354	1700012F10Rik|2610037L01Rik|C86529|HAN11|Wdr68	DDB1 and CUL4 associated factor 7	protein-coding	65.71	63.97	168.67	152.4	1.30995	1.94101e-05	0.00022102
Fzd5	Merged-chr1-64795023-1	chr1	64794610	64795437	+	45.2	dedup_wt_low/regions.txt	3' UTR (NM_001039493, exon 8 of 8)	3' UTR	3' UTR (NM_001039493, exon 8 of 8)	-57273	NM_022721	14367	Mm.150813	NM_022721	ENSMUSG00000045005	5330434N09Rik|AI427138|Fz-5|Fz5|mFz5	frizzled class receptor 5	protein-coding	14.78	10.84	48.64	56.11	2.05702	0.000147208	0.00127543
Taf11	Merged-chr17-27897220-1	chr17	27896547	27897894	+	41.3	dedup_wt_low/regions.txt	3' UTR (NM_001080769, exon 21 of 21)	3' UTR	3' UTR (NM_001080769, exon 21 of 21)	12022	NM_026836	68776	Mm.267998	NM_026836	ENSMUSG00000024218	1110038O14Rik|AI115401|AL024207|AW552398|PRO214|TAF2I|TAFII28	TATA-box binding protein associated factor 11	protein-coding	6.57	5.42	50.21	45.22	3.01304	6.58131e-06	8.49979e-05
Ikbke	Merged-chr1-131287202-1	chr1	131286383	131288021	+	93.1	dedup_wt_low/regions.txt	3' UTR (NM_001081011, exon 23 of 23)	3' UTR	3' UTR (NM_001081011, exon 23 of 23)	-7639	NM_019777	56489	Mm.386783	NM_019777	ENSMUSG00000042349	AW558201|IKK-E|IKK-i|IKKepsilon|Ikki	inhibitor of kappaB kinase epsilon	protein-coding	24.64	29.27	108.26	107.19	1.98543	3.88645e-07	6.72079e-06
Stum	Merged-chr1-180422243-2	chr1	180420526	180424416	+	330.85	dedup_wt/regions.txt|dedup_wt_low/regions.txt	3' UTR (NM_001081175, exon 8 of 8)	3' UTR	3' UTR (NM_001081175, exon 8 of 8)	61033	NM_001081227	381310	Mm.44791	NM_001081227	ENSMUSG00000053963	6330403A02Rik|Gm10001|R75555	mechanosensory transduction mediator	protein-coding	131.41	83.48	715.48	665.72	2.70782	6.39811e-27	2.34123e-24
Cactin	Merged-chr10-81318524-1	chr10	81318274	81318774	+	17.2	dedup_wt_low/regions.txt	3' UTR (NM_001146687, exon 17 of 17)	3' UTR	3' UTR (NM_001146687, exon 17 of 17)	-2579	NM_027381	70312	Mm.87628	NM_027381	ENSMUSG00000034889	2510012J08Rik	cactin, spliceosome C complex subunit	protein-coding	1.64	4.34	23.54	15.91	2.63687	0.0059609	0.0272026
B3gnt2	Merged-chr11-22835656-2	chr11	22835163	22836149	+	20.12	dedup_wt/regions.txt|dedup_wt_low/regions.txt	3' UTR (NM_001169114, exon 2 of 2)	3' UTR	3' UTR (NM_001169114, exon 2 of 2)	24079	NM_016888	53625	Mm.395495	NM_016888	ENSMUSG00000051650	AA408337|AA409404|AW260308|B3Galt6|B3gnt1|BGnT-1|BGnT-2|BGnT1|BGnT2|Beta3gnt	UDP-GlcNAc:betaGal beta-1,3-N-acetylglucosaminyltransferase 2	protein-coding	19.71	13.01	70.61	51.08	1.92858	0.000139909	0.00122183
Mybpc3	Merged-chr2-91138332-2	chr2	91135976	91140331	+	353.55	dedup_wt/regions.txt|dedup_wt_low/regions.txt	3' UTR (NM_001177720, exon 35 of 35)	3' UTR	3' UTR (NM_001177720, exon 35 of 35)	20009	NM_008653	17868	Mm.10728	NM_008653	ENSMUSG00000002100	-	myosin binding protein C, cardiac	protein-coding	287.46	262.37	620.55	583.66	1.13403	7.56111e-08	1.53396e-06
Clec9a	Merged-chr6-129423268-2	chr6	129422561	129423806	+	33.75	dedup_wt/regions.txt|dedup_wt_low/regions.txt	3' UTR (NM_001205364, exon 6 of 6)	3' UTR	3' UTR (NM_001205364, exon 6 of 6)	14321	NM_172732	232414	Mm.391518	NM_172732	ENSMUSG00000046080	9830005G06Rik|DNGR-1	C-type lectin domain family 9, member a	protein-coding	31.21	34.69	92.57	79.55	1.37855	0.000472177	0.00340353
St6gal1	Merged-chr16-23358579-1	chr16	23358135	23359024	+	22	dedup_wt/regions.txt	3' UTR (NM_001252506, exon 7 of 7)	3' UTR	3' UTR (NM_001252506, exon 7 of 7)	68109	NM_001252506	20440	Mm.149029	NM_145933	ENSMUSG00000022885	AW742324|Siat1|St6Gal-I|St6gal|St6galI	beta galactoside alpha 2,6 sialyltransferase 1	protein-coding	36.14	18.43	65.9	63.64	1.28949	0.00449321	0.0218076
Adora2b	Merged-chr11-62221421-1	chr11	62220709	62222134	+	31.1	dedup_wt/regions.txt	3' UTR (NM_001281818, exon 15 of 15)	3' UTR	3' UTR (NM_001281818, exon 15 of 15)	-27563	NM_007413	11541	Mm.40740	NM_007413	ENSMUSG00000018500	A2BAR|A2BR|A2b|AA2BR|AI480866|AI605384|ARA2B	adenosine A2b receptor	protein-coding	47.64	28.19	77.67	86.25	1.14274	0.00441522	0.0214889
Prkrip1	Merged-chr5-136218675-1	chr5	136218230	136219121	+	56.7	dedup_wt_low/regions.txt	3' UTR (NM_001302938, exon 9 of 9)	3' UTR	3' UTR (NM_001302938, exon 9 of 9)	-19721	NM_025774	66801	Mm.425295	NM_025774	ENSMUSG00000039737	8430424D23Rik|C114	Prkr interacting protein 1 (IL11 inducible)	protein-coding	14.78	13.01	72.96	57.78	2.2458	9.8787e-06	0.000121951
Ints7	Merged-chr1-191622755-1	chr1	191622505	191623005	+	30.8	dedup_wt_low/regions.txt	3' UTR (NM_001306204, exon 18 of 18)	3' UTR	3' UTR (NM_001306204, exon 18 of 18)	47119	NM_001306204	77065	Mm.338175	NM_178632	ENSMUSG00000037461	5930412E23Rik|int7	integrator complex subunit 7	protein-coding	3.29	9.76	38.44	32.66	2.35999	0.000674142	0.00457287
Kctd20	Merged-chr17-28967500-2	chr17	28966596	28968548	+	146.6	dedup_wt/regions.txt|dedup_wt_low/regions.txt	3' UTR (NM_001356300, exon 8 of 8)	3' UTR	3' UTR (NM_001356300, exon 8 of 8)	14356	NM_025888	66989	Mm.435	NM_025888	ENSMUSG00000005936	2410004N11Rik|AI451943|AW541186|D17Ertd562e	potassium channel tetramerisation domain containing 20	protein-coding	101.84	110.59	255.75	248.7	1.24373	2.04606e-06	2.95686e-05
Tor1aip2	Merged-chr1-156066686-1	chr1	156066175	156067197	+	46.9	dedup_wt_low/regions.txt	3' UTR (NM_001358627, exon 6 of 6)	3' UTR	3' UTR (NM_001358627, exon 6 of 6)	25825	NM_022329	240832	Mm.253335	NM_022329	ENSMUSG00000050565	1110020D10Rik|15kDa|A130072J07|AA103493|AW060462|AW610675|C77739|Ifrg15|Lull1	torsin A interacting protein 2	protein-coding	19.71	23.85	57.27	51.08	1.30185	0.00595582	0.0271878
Olfr1444	Merged-chr19-12833641-2	chr19	12832659	12834470	+	67.75	dedup_wt/regions.txt|dedup_wt_low/regions.txt	3' UTR (NM_001361971, exon 9 of 9)	3' UTR	3' UTR (NM_001361971, exon 9 of 9)	-28213	NM_146702	258697	Mm.223132	NM_146702	ENSMUSG00000046272	MOR202-4	olfactory receptor 1444	protein-coding	37.78	47.7	116.89	142.36	1.58504	6.15848e-06	8.00545e-05
A1cf	Merged-chr19-31950855-2	chr19	31950159	31951695	+	68.5	dedup_wt/regions.txt|dedup_wt_low/regions.txt	3' UTR (NM_001365078, exon 12 of 12)	3' UTR	3' UTR (NM_001365078, exon 12 of 12)	82114	NM_001365078	69865	Mm.5307	NM_001081074	ENSMUSG00000052595	1810073H04Rik|9130016M20Rik|ACF64|ACF65|ASP|Acf|MCM|MerCreMer|Tg(Myh6-cre/Esr1*)1Jmk|alpha-MHC-MerCreMer|alphaMHC-Cre-Mer-Cre|mer	APOBEC1 complementation factor	protein-coding	78.85	47.7	114.54	155.75	1.11825	0.00129994	0.0079069
Nup54	Merged-chr5-92441609-2	chr5	92440747	92442382	+	107	dedup_wt/regions.txt|dedup_wt_low/regions.txt	3' UTR (NM_007644, exon 12 of 12)	3' UTR	3' UTR (NM_007644, exon 12 of 12)	-6365	NM_001359995	269113	Mm.275289	NM_183392	ENSMUSG00000034826	3110079L04Rik|54kDa	nucleoporin 54	protein-coding	87.06	74.81	176.52	185.9	1.17081	5.41535e-05	0.000539714
Fzd7	Merged-chr1-59485124-1	chr1	59484785	59485463	+	25.2	dedup_wt_low/regions.txt	3' UTR (NM_008057, exon 1 of 1)	3' UTR	3' UTR (NM_008057, exon 1 of 1)	2977	NM_008057	14369	Mm.297906	NM_008057	ENSMUSG00000041075	Fz7	frizzled class receptor 7	protein-coding	8.21	5.42	34.52	23.45	2.12595	0.0034327	0.0175574
Dreh	Merged-chr17-64754352-2	chr17	64753541	64755079	+	107.05	dedup_wt/regions.txt|dedup_wt_low/regions.txt	3' UTR (NM_008549, exon 22 of 22)	3' UTR	3' UTR (NM_008549, exon 22 of 22)	-12801	NR_105051	101202683	Mm.393309	NR_105051	ENSMUSG00000117105	-	down-regulated in hepatocellular carcinoma	ncRNA	64.06	60.71	195.35	183.39	1.60537	8.35448e-08	1.67542e-06
S100b	Merged-chr10-76260550-1	chr10	76260300	76260800	+	8.4	dedup_wt_low/regions.txt	3' UTR (NM_009115, exon 3 of 3)	3' UTR	3' UTR (NM_009115, exon 3 of 3)	6714	NM_009115	20203	Mm.235998	NM_009115	ENSMUSG00000033208	AI850290|Bpb	S100 protein, beta polypeptide, neural	protein-coding	0	0	11.77	7.54	5.29871	0.00309055	0.0161915
Ch25h	Merged-chr19-34474146-1	chr19	34472046	34476247	+	509.8	dedup_wt_low/regions.txt	3' UTR (NM_009890, exon 1 of 1)	3' UTR	3' UTR (NM_009890, exon 1 of 1)	1002	NM_009890	12642	Mm.30824	NM_009890	ENSMUSG00000050370	AI462618|m25OH	cholesterol 25-hydroxylase	protein-coding	29.57	36.86	613.49	564.4	4.12731	1.61557e-44	4.78856e-41
Taf10	Merged-chr7-105746596-2	chr7	105746092	105747164	+	24.85	dedup_wt/regions.txt|dedup_wt_low/regions.txt	3' UTR (NM_009906, exon 13 of 13)	3' UTR	3' UTR (NM_009906, exon 13 of 13)	-2290	NM_020024	24075	Mm.274846	NM_020024	ENSMUSG00000043866	30kDa|AU041226|TAFII30|Taf2h	TATA-box binding protein associated factor 10	protein-coding	36.14	20.6	85.51	72.85	1.51875	0.000398824	0.00295825
Cdc42bpg	Merged-chr19-6298705-2	chr19	6297011	6300396	+	279.05	dedup_wt/regions.txt|dedup_wt_low/regions.txt	3' UTR (NM_010119, exon 5 of 5)	3' UTR	3' UTR (NM_010119, exon 5 of 5)	-7754	NM_001033342	240505	Mm.329622	NM_001033342	ENSMUSG00000024769	BC046418|MRCKgamma	CDC42 binding protein kinase gamma (DMPK-like)	protein-coding	172.48	107.33	504.45	520.86	1.89259	1.59741e-13	8.65777e-12
Il6st	Merged-chr13-112506693-1	chr13	112506443	112506943	+	7.9	dedup_wt/regions.txt	3' UTR (NM_010560, exon 17 of 17)	3' UTR	3' UTR (NM_010560, exon 17 of 17)	42623	NM_010560	16195	Mm.4364	NM_010560	ENSMUSG00000021756	5133400A03Rik|AA389424|BB405851|CD130|D13Ertd699e|gp130	interleukin 6 signal transducer	protein-coding	13.14	6.51	43.93	46.89	2.27003	0.000170408	0.00144849
Purb	Merged-chr11-6472716-1	chr11	6472466	6472966	+	10.7	dedup_wt/regions.txt	3' UTR (NM_011221, exon 1 of 1)	3' UTR	3' UTR (NM_011221, exon 1 of 1)	3360	NM_011221	19291	Mm.296150	NM_011221	ENSMUSG00000094483	2310015K15Rik|AA114818|Cager-2|D11Bwg0414e	purine rich element binding protein B	protein-coding	18.07	8.67	44.72	36.01	1.64873	0.00468756	0.0225076
Klf6	Merged-chr13-5870060-2	chr13	5867842	5871466	+	150.3	dedup_wt/regions.txt|dedup_wt_low/regions.txt	3' UTR (NM_011803, exon 4 of 4)	3' UTR	3' UTR (NM_011803, exon 4 of 4)	8165	NM_011803	23849	Mm.275036	NM_011803	ENSMUSG00000000078	AI448727|BCD1|C86813|CPBP|Copeb|FM2|FM6|Ierepo1|Ierepo3|R75280|Zf9	Kruppel-like factor 6	protein-coding	116.63	139.86	334.21	290.57	1.27674	4.97923e-07	8.40457e-06
Lyz1	Merged-chr10-117288235-2	chr10	117286770	117289405	+	160.35	dedup_wt/regions.txt|dedup_wt_low/regions.txt	3' UTR (NM_013590, exon 4 of 4)	3' UTR	3' UTR (NM_013590, exon 4 of 4)	4781	NM_013590	17110	Mm.177539	NM_013590	ENSMUSG00000069515	Lyz|Lyzf3|Lzp-s	lysozyme 1	protein-coding	111.7	75.89	312.24	287.22	1.6959	7.50111e-10	2.19047e-08
Meltf	Merged-chr16-31898678-2	chr16	31897681	31899566	+	90.885	dedup_wt/regions.txt|dedup_wt_low/regions.txt	3' UTR (NM_013900, exon 16 of 16)	3' UTR	3' UTR (NM_013900, exon 16 of 16)	19813	NM_013900	30060	Mm.30988	NM_013900	ENSMUSG00000022780	CD228|MTf|Mfi2	melanotransferrin	protein-coding	18.07	19.52	210.25	190.09	3.40557	8.2299e-19	1.01639e-16
AI413582	Merged-chr17-27562611-1	chr17	27562361	27562861	+	6.65	dedup_wt_low/regions.txt	3' UTR (NM_016660, exon 5 of 5)	3' UTR	3' UTR (NM_016660, exon 5 of 5)	3116	NM_001002895	106672	Mm.61488	NM_001002895	ENSMUSG00000062753	AI854251|Smim29	expressed sequence AI413582	protein-coding	0	0	9.41	5.86	4.96114	0.00799938	0.034288
Gpr83	Merged-chr9-14835708-2	chr9	14834656	14836766	+	162.8	dedup_wt/regions.txt|dedup_wt_low/regions.txt	3' UTR (NM_018736, exon 20 of 20)	3' UTR	3' UTR (NM_018736, exon 20 of 20)	-24499	NM_010287	14608	Mm.4672	NM_010287	ENSMUSG00000031932	AW045253|Gir|Gpr72|RP105|RP39|RP82	G protein-coupled receptor 83	protein-coding	73.92	53.12	327.93	309.83	2.34978	1.06927e-16	9.54615e-15
Syt11	Merged-chr3-88746212-2	chr3	88745320	88746930	+	92.25	dedup_wt/regions.txt|dedup_wt_low/regions.txt	3' UTR (NM_018804, exon 4 of 4)	3' UTR	3' UTR (NM_018804, exon 4 of 4)	26474	NM_018804	229521	Mm.379376	NM_018804	ENSMUSG00000068923	1500004A13Rik|3632445O20Rik|5430404N14Rik|6530420C11Rik|AI851970	synaptotagmin XI	protein-coding	31.21	33.61	206.33	175.01	2.551	1.02464e-13	5.78481e-12
Hspb1	Merged-chr5-135909600-1	chr5	135908938	135910263	+	83	dedup_wt_low/regions.txt	3' UTR (NM_018871, exon 2 of 2)	3' UTR	3' UTR (NM_018871, exon 2 of 2)	21681	NM_013560	15507	Mm.13849	NM_013560	ENSMUSG00000004951	27kDa|Hsp25	heat shock protein 1	protein-coding	9.86	10.84	92.57	99.65	3.20512	2.08682e-10	6.72318e-09
Rfc5	Merged-chr5-117377975-2	chr5	117376839	117379122	+	179.25	dedup_wt/regions.txt|dedup_wt_low/regions.txt	3' UTR (NM_021539, exon 9 of 9)	3' UTR	3' UTR (NM_021539, exon 9 of 9)	11043	NM_028128	72151	Mm.27997	NM_028128	ENSMUSG00000029363	2610020K06Rik|2610209F07Rik|36.5kDa|36kDa|Recc5	replication factor C (activator 1) 5	protein-coding	139.62	101.91	291.84	305.65	1.32072	4.5929e-07	7.79687e-06
Pgpep1	Merged-chr8-70649435-1	chr8	70648645	70650225	+	39.5	dedup_wt/regions.txt	3' UTR (NM_023217, exon 5 of 5)	3' UTR	3' UTR (NM_023217, exon 5 of 5)	10303	NM_023217	66522	Mm.154906	NM_023217	ENSMUSG00000056204	2810003H13Rik|Gm19458|PAP-I|PGP|PGP-I|PGPI|Pcp	pyroglutamyl-peptidase I	protein-coding	39.42	49.87	145.14	125.61	1.58565	3.74278e-06	5.11697e-05
Sost	Merged-chr11-101972714-2	chr11	101971341	101974865	+	285.7	dedup_wt/regions.txt|dedup_wt_low/regions.txt	3' UTR (NM_028207, exon 3 of 3)	3' UTR	3' UTR (NM_028207, exon 3 of 3)	-6088	NM_024449	74499	Mm.265602	NM_024449	ENSMUSG00000001494	5430411E23Rik	sclerostin	protein-coding	177.4	158.29	567.99	464.75	1.62621	4.00768e-12	1.72406e-10
Mustn1	Merged-chr14-30876290-2	chr14	30875003	30877727	+	135.6	dedup_wt/regions.txt|dedup_wt_low/regions.txt	3' UTR (NM_028839, exon 8 of 8)	3' UTR	3' UTR (NM_028839, exon 8 of 8)	-2892	NM_181390	66175	Mm.220895	NM_181390	ENSMUSG00000042485	1110028G01Rik|Mustang	musculoskeletal, embryonic nuclear protein 1	protein-coding	103.49	68.3	236.14	255.4	1.53765	9.59611e-08	1.90253e-06
Klhl25	Merged-chr7-75751325-2	chr7	75750358	75752167	+	55.8	dedup_wt/regions.txt|dedup_wt_low/regions.txt	3' UTR (NM_029332, exon 37 of 37)	3' UTR	3' UTR (NM_029332, exon 37 of 37)	-97076	NM_029652	207952	Mm.206223	NM_029652	ENSMUSG00000055652	2810402K13Rik|BC027373|Enc-1	kelch-like 25	protein-coding	26.28	29.27	103.56	110.54	1.93779	6.43073e-07	1.05482e-05
Ier5l	Merged-chr2-30472704-2	chr2	30472040	30473464	+	49.35	dedup_wt/regions.txt|dedup_wt_low/regions.txt	3' UTR (NM_030244, exon 1 of 1)	3' UTR	3' UTR (NM_030244, exon 1 of 1)	1447	NM_030244	72500	Mm.295464	NM_030244	ENSMUSG00000089762	2610524G09Rik	immediate early response 5-like	protein-coding	32.85	35.78	120.03	77.88	1.52388	0.000130345	0.00115223
Htra4	Merged-chr8-25040476-2	chr8	25039797	25041479	+	68.3	dedup_wt/regions.txt|dedup_wt_low/regions.txt	3' UTR (NM_031257, exon 12 of 12)	3' UTR	3' UTR (NM_031257, exon 12 of 12)	-1676	NM_001081187	330723	Mm.334452	NM_001081187	ENSMUSG00000037406	B430206E18Rik	HtrA serine peptidase 4	protein-coding	78.85	50.96	207.9	164.97	1.54651	1.36165e-06	2.06547e-05
Atp1b4	Merged-chrX-38335446-1	chrX	38335196	38335696	+	14.7	dedup_wt_low/regions.txt	3' UTR (NM_133690, exon 8 of 8)	3' UTR	3' UTR (NM_133690, exon 8 of 8)	19324	NM_133690	67821	Mm.60134	NM_133690	ENSMUSG00000016327	1110020B02Rik	ATPase, (Na+)/K+ transporting, beta 4 polypeptide	protein-coding	1.64	1.08	16.47	17.59	3.69219	0.00358974	0.0181942
Mrgprd	Merged-chr7-145309070-1	chr7	145308694	145309446	+	23.1	dedup_wt_low/regions.txt	3' UTR (NM_145379, exon 3 of 3)	3' UTR	3' UTR (NM_145379, exon 3 of 3)	-5765	NM_203490	211578	Mm.370299	NM_203490	ENSMUSG00000051207	Gm499|Mgrd|MrgD|TGR7	MAS-related GPR, member D	protein-coding	4.93	1.08	26.67	26.8	3.30199	0.000454069	0.00329948
Mettl8	Merged-chr2-70965289-2	chr2	70964290	70966126	+	105.2	dedup_wt/regions.txt|dedup_wt_low/regions.txt	3' UTR (NM_145524, exon 10 of 10)	3' UTR	3' UTR (NM_145524, exon 10 of 10)	90398	NM_001110512	228019	Mm.490343	NM_145524	ENSMUSG00000041975	BC004636|Tip	methyltransferase like 8	protein-coding	45.99	39.03	239.28	206	2.40156	4.20809e-14	2.53512e-12
Mir6908	Merged-chr10-78439907-2	chr10	78439462	78440544	+	40	dedup_wt/regions.txt|dedup_wt_low/regions.txt	3' UTR (NM_172134, exon 11 of 11)	3' UTR	3' UTR (NM_172134, exon 11 of 11)	5154	NR_105873	102466762		NR_105873	ENSMUSG00000098279	Gm27827|mmu-mir-6908	microRNA 6908	ncRNA	37.78	20.6	109.05	96.3	1.85734	4.95805e-06	6.57525e-05
Paf1	Merged-chr7-28401438-1	chr7	28400531	28402345	+	81.9	dedup_wt_low/regions.txt	3' UTR (NM_175021, exon 13 of 13)	3' UTR	3' UTR (NM_175021, exon 13 of 13)	8442	NM_019458	54624	Mm.7916	NM_019458	ENSMUSG00000003437	5730511K23Rik|AA675045	Paf1, RNA polymerase II complex component	protein-coding	4.93	9.76	105.13	83.74	3.61487	1.02171e-10	3.52135e-09
Spty2d1	Merged-chr7-46993109-2	chr7	46992164	46994112	+	126.7	dedup_wt/regions.txt|dedup_wt_low/regions.txt	3' UTR (NM_175318, exon 6 of 6)	3' UTR	3' UTR (NM_175318, exon 6 of 6)	15276	NM_175318	101685	Mm.155687	NM_175318	ENSMUSG00000049516	5830435K17Rik|AI852426|P16H6	SPT2, Suppressor of Ty, domain containing 1 (S. cerevisiae)	protein-coding	87.06	79.14	199.27	245.36	1.42418	5.84433e-07	9.71543e-06
Inka2	Merged-chr3-105717203-2	chr3	105716787	105717649	+	48.6	dedup_wt/regions.txt|dedup_wt_low/regions.txt	3' UTR (NM_175398, exon 2 of 2)	3' UTR	3' UTR (NM_175398, exon 2 of 2)	11760	NM_001163356	109050	Mm.212591	NM_175398	ENSMUSG00000048458	6530418L21Rik|Fam212b	inka box actin regulator 2	protein-coding	44.35	23.85	88.65	74.53	1.29626	0.00187723	0.0106818
Vil1	Merged-chr1-74438855-1	chr1	74437358	74440353	+	221.6	dedup_wt_low/regions.txt	3' UTR (NM_176972, exon 26 of 26)	3' UTR	3' UTR (NM_176972, exon 26 of 26)	29471	NM_009509	22349	Mm.471601	NM_009509	ENSMUSG00000026175	Vil	villin 1	protein-coding	21.35	18.43	275.37	236.14	3.69992	1.7653e-23	4.08264e-21
B430306N03Rik	Merged-chr17-48324504-2	chr17	48323680	48325323	+	107.65	dedup_wt/regions.txt|dedup_wt_low/regions.txt	3' UTR (NM_177083, exon 6 of 6)	3' UTR	3' UTR (NM_177083, exon 6 of 6)	8339	NM_177083	320148	Mm.123455	NM_177083	ENSMUSG00000043740	Treml6	RIKEN cDNA B430306N03 gene	protein-coding	96.92	70.47	167.89	184.23	1.08845	0.000259966	0.0020669
Mir8108	Merged-chr8-25156590-2	chr8	25155688	25157168	+	68.5	dedup_wt/regions.txt|dedup_wt_low/regions.txt	3' UTR (NM_177089, exon 13 of 13)	3' UTR	3' UTR (NM_177089, exon 13 of 13)	2805	NR_106187	102467006		NR_106187	ENSMUSG00000099142	Gm27484|mmu-mir-8108	microRNA 8108	ncRNA	59.13	45.54	148.27	100.49	1.26436	0.000383791	0.00286827
Vash1	Merged-chr12-86694464-2	chr12	86693781	86695111	+	40.15	dedup_wt/regions.txt|dedup_wt_low/regions.txt	3' UTR (NM_177354, exon 7 of 7)	3' UTR	3' UTR (NM_177354, exon 7 of 7)	15746	NM_177354	238328	Mm.216101	NM_177354	ENSMUSG00000021256	AI834978|D930046M13Rik|G630009D10Rik|TTCP 1	vasohibin 1	protein-coding	11.5	22.77	109.05	88.76	2.47505	4.28904e-08	9.07403e-07
Ppm1n	Merged-chr7-19276896-2	chr7	19275946	19277986	+	124.45	dedup_wt/regions.txt|dedup_wt_low/regions.txt	3' UTR (NM_177691, exon 5 of 5)	3' UTR	3' UTR (NM_177691, exon 5 of 5)	3083	NM_177691	232941	Mm.134068	NM_177691	ENSMUSG00000030402	A930002H20|C79127	protein phosphatase, Mg2+/Mn2+ dependent, 1N (putative)	protein-coding	91.99	79.14	236.14	211.02	1.39411	6.21848e-07	1.02683e-05
Brox	Merged-chr1-183323212-1	chr1	183322962	183323462	+	21.4	dedup_wt_low/regions.txt	3' UTR (NM_181732, exon 10 of 10)	3' UTR	3' UTR (NM_181732, exon 10 of 10)	-25919	NM_001357242	71678	Mm.392270	NM_027861	ENSMUSG00000046836	0610010K06Rik	BRO1 domain and CAAX motif containing	protein-coding	3.29	5.42	29.81	19.26	2.45074	0.00331102	0.0170587
Stx11	Merged-chr10-12964125-1	chr10	12963795	12964456	+	27	dedup_wt_low/regions.txt	5' UTR (NM_001163590, exon 1 of 2)	3' UTR	5' UTR (NM_001163590, exon 1 of 2)	134	NM_029075	74732	Mm.248648	NM_029075	ENSMUSG00000039232	5830405C08Rik	syntaxin 11	protein-coding	9.86	5.42	30.6	31.82	2.08234	0.00259284	0.0139758
Sgms1	Merged-chr19-32348862-1	chr19	32348550	32349175	+	44.8	dedup_wt_low/regions.txt	5' UTR (NM_001168525, exon 1 of 10)	5’UTR	5' UTR (NM_001168525, exon 1 of 10)	454	NM_001168525	208449	Mm.329810	NM_144792	ENSMUSG00000040451	9530058O11Rik|AI841905|C80702|Mob|Sms1|Sor1|Tmem23	sphingomyelin synthase 1	protein-coding	16.43	4.34	50.99	52.76	2.42607	5.83732e-05	0.000576343
Sgms1	Merged-chr19-32210839-1	chr19	32210456	32211223	+	23.1	dedup_wt/regions.txt	5' UTR (NM_001168526, exon 1 of 6)	5’UTR	5' UTR (NM_001168526, exon 1 of 6)	174	NM_001168526	208449	Mm.329810	NM_144792	ENSMUSG00000040451	9530058O11Rik|AI841905|C80702|Mob|Sms1|Sor1|Tmem23	sphingomyelin synthase 1	protein-coding	36.14	20.6	96.5	95.46	1.79829	1.15855e-05	0.000140484
Sulf2	Merged-chr2-166155054-2	chr2	166154042	166155873	+	91.7	dedup_wt/regions.txt|dedup_wt_low/regions.txt	5' UTR (NM_001252578, exon 1 of 21)	5’UTR	5' UTR (NM_001252578, exon 1 of 21)	328	NM_001252578	72043	Mm.1011	NM_028072	ENSMUSG00000006800	2010004N24Rik|AU020235|MSulf-2|mKIAA1247	sulfatase 2	protein-coding	57.49	50.96	186.72	179.2	1.7626	1.24429e-08	2.9387e-07
Irf7	Merged-chr7-141266006-2	chr7	141265050	141266741	+	127.4	dedup_wt/regions.txt|dedup_wt_low/regions.txt	5' UTR (NM_001252601, exon 2 of 10)	5’UTR	5' UTR (NM_001252601, exon 2 of 10)	529	NM_001252601	54123	Mm.3233	NM_016850	ENSMUSG00000025498	-	interferon regulatory factor 7	protein-coding	68.99	48.79	254.97	245.36	2.10962	1.29169e-12	6.08674e-11
Pip5k1a	Merged-chr3-95106561-2	chr3	95105095	95107837	+	245.5	dedup_wt/regions.txt|dedup_wt_low/regions.txt	5' UTR (NM_001293707, exon 1 of 15)	5’UTR	5' UTR (NM_001293707, exon 1 of 15)	464	NM_008847	18720	Mm.296409	NM_008847	ENSMUSG00000028126	PI4P5K-I[a]|PIP5K1-alpha|PIP5KIalpha|Pipk5a	phosphatidylinositol-4-phosphate 5-kinase, type 1 alpha	protein-coding	221.75	160.46	483.26	383.52	1.19209	1.92319e-06	2.80528e-05
Tbc1d1	Merged-chr5-64160494-2	chr5	64159752	64161227	+	69.5	dedup_wt/regions.txt|dedup_wt_low/regions.txt	5' UTR (NM_001310611, exon 1 of 22)	5’UTR	5' UTR (NM_001310611, exon 1 of 22)	229	NM_001310611	57915	Mm.286353	NM_019636	ENSMUSG00000029174	1110062G02Rik|AI385682|AW555803|Nob1|Nobq1|Tbc1|mKIAA1108	TBC1 domain family, member 1	protein-coding	82.13	48.79	148.27	132.31	1.12612	0.000781295	0.00516795
Arhgap24	Merged-chr5-102845580-2	chr5	102844997	102846139	+	51.9	dedup_wt/regions.txt|dedup_wt_low/regions.txt	5' UTR (NM_001346585, exon 1 of 7)	5’UTR	5' UTR (NM_001346585, exon 1 of 7)	561	NM_001346585	231532	Mm.440191	NM_029270	ENSMUSG00000057315	0610025G21Rik	Rho GTPase activating protein 24	protein-coding	37.78	37.95	87.08	92.95	1.24885	0.000937447	0.00603124
Spata2l	Merged-chr8-123236137-1	chr8	123235756	123236518	+	21.5	dedup_wt/regions.txt	5' UTR (NM_001357300, exon 1 of 2)	5’UTR	5' UTR (NM_001357300, exon 1 of 2)	121	NM_030176	78779	Mm.41459	NM_030176	ENSMUSG00000033594	2610039E05Rik|AI648233	spermatogenesis associated 2-like	protein-coding	23	26.02	58.84	59.45	1.26254	0.00512388	0.0241603
Klhl33	Merged-chr14-50897006-2	chr14	50896362	50898392	+	52.5	dedup_wt/regions.txt|dedup_wt_low/regions.txt	5' UTR (NM_001370764, exon 1 of 4)	5’UTR	5' UTR (NM_001370764, exon 1 of 4)	106	NM_001370764	546611		NM_001166651	ENSMUSG00000090799	EG546611	kelch-like 33	protein-coding	78.85	76.98	153.77	162.45	1.02212	0.000565307	0.00394902
Ctse	Merged-chr1-131638481-1	chr1	131638128	131638835	+	69.7	dedup_wt_low/regions.txt	5' UTR (NM_007799, exon 1 of 10)	5’UTR	5' UTR (NM_007799, exon 1 of 10)	167	NM_007799	13034	Mm.230249	NM_007799	ENSMUSG00000004552	A430072O03Rik|C920004C08Rik|CE|CatE	cathepsin E	protein-coding	6.57	2.17	87.87	73.69	4.33839	7.57785e-10	2.20853e-08
S1pr1	Merged-chr3-115714720-2	chr3	115712953	115716575	+	322.4	dedup_wt/regions.txt|dedup_wt_low/regions.txt	5' UTR (NM_007901, exon 1 of 2)	5’UTR	5' UTR (NM_007901, exon 1 of 2)	291	NM_007901	13609	Mm.982	NM_007901	ENSMUSG00000045092	AI849002|Edg1|Lpb1|S1p|S1p1	sphingosine-1-phosphate receptor 1	protein-coding	277.6	192.98	557.79	494.06	1.17108	9.60638e-07	1.50892e-05
Ifit3	Merged-chr19-34570366-2	chr19	34569191	34571396	+	124.6	dedup_wt/regions.txt|dedup_wt_low/regions.txt	5' UTR (NM_008332, exon 2 of 3)	5’UTR	5' UTR (NM_008332, exon 2 of 3)	-13236	NM_010501	15959	Mm.426079	NM_010501	ENSMUSG00000074896	Ifi49|P49	interferon-induced protein with tetratricopeptide repeats 3	protein-coding	65.71	65.05	243.2	235.31	1.8724	5.31097e-11	1.90809e-09
Cdk18	Merged-chr1-132139489-1	chr1	132138649	132140329	+	106.1	dedup_wt_low/regions.txt	5' UTR (NM_008795, exon 1 of 16)	5’UTR	5' UTR (NM_008795, exon 1 of 16)	196	NM_008795	18557	Mm.28130	NM_008795	ENSMUSG00000026437	AA682070|Ctk18|Pctk3	cyclin-dependent kinase 18	protein-coding	21.35	16.26	126.31	118.91	2.72991	6.51368e-11	2.30269e-09
Adamts1	Merged-chr16-85802902-2	chr16	85800850	85804916	+	266.2	dedup_wt/regions.txt|dedup_wt_low/regions.txt	5' UTR (NM_009621, exon 1 of 9)	5’UTR	5' UTR (NM_009621, exon 1 of 9)	230	NM_009621	11504	Mm.1421	NM_009621	ENSMUSG00000022893	ADAM-TS1|ADAMTS|ADAMTS-1|C3-C5|METH-1|METH1	a disintegrin-like and metallopeptidase (reprolysin type) with thrombospondin type 1 motif, 1	protein-coding	151.12	131.18	518.57	456.38	1.79485	3.00506e-14	1.85562e-12
Eif2ak2	Merged-chr17-78882423-2	chr17	78881685	78883190	+	109.2	dedup_wt/regions.txt|dedup_wt_low/regions.txt	5' UTR (NM_011163, exon 1 of 16)	5’UTR	5' UTR (NM_011163, exon 1 of 16)	135	NM_011163	19106	Mm.378990	NM_011163	ENSMUSG00000024079	2310047A08Rik|4732414G15Rik|AI467567|AI747578|Pkr|Prkr|Tik	eukaryotic translation initiation factor 2-alpha kinase 2	protein-coding	105.13	68.3	185.93	170.83	1.06094	0.000473629	0.00341068
Oasl2	Merged-chr5-114897619-1	chr5	114896812	114898426	+	166.7	dedup_wt_low/regions.txt	5' UTR (NM_011854, exon 1 of 6)	5’UTR	5' UTR (NM_011854, exon 1 of 6)	685	NM_011854	23962	Mm.228363	NM_011854	ENSMUSG00000029561	M1204|Mmu-OASL|Oasl	2'-5' oligoadenylate synthetase-like 2	protein-coding	18.07	21.68	189.07	196.79	3.26111	8.82848e-18	9.44679e-16
Limd1	Merged-chr9-123479090-1	chr9	123478710	123479471	+	24.8	dedup_wt/regions.txt	5' UTR (NM_013860, exon 1 of 8)	5’UTR	5' UTR (NM_013860, exon 1 of 8)	389	NM_013860	29806	Mm.10987	NM_013860	ENSMUSG00000025239	AW822033|D9Ertd192e	LIM domains containing 1	protein-coding	34.5	24.94	69.04	61.97	1.16171	0.00691147	0.0305436
Bcar3	Merged-chr3-122420112-1	chr3	122419171	122421053	+	176.8	dedup_wt_low/regions.txt	5' UTR (NM_013867, exon 1 of 12)	5’UTR	5' UTR (NM_013867, exon 1 of 12)	355	NM_013867	29815	Mm.45815	NM_013867	ENSMUSG00000028121	AI131758|AND-34	breast cancer anti-estrogen resistance 3	protein-coding	21.35	17.35	218.88	189.25	3.41976	5.99346e-19	7.55941e-17
Clic4	Merged-chr4-135272499-2	chr4	135271468	135273734	+	186	dedup_wt/regions.txt|dedup_wt_low/regions.txt	5' UTR (NM_013885, exon 1 of 6)	5’UTR	5' UTR (NM_013885, exon 1 of 6)	159	NM_013885	29876	Mm.257765	NM_013885	ENSMUSG00000037242	D0Jmb3|TU-74|mc3s5|mtCLIC	chloride intracellular channel 4 (mitochondrial)	protein-coding	208.61	137.69	378.92	335.79	1.05933	4.27316e-05	0.000440851
Chst3	Merged-chr10-60219088-1	chr10	60218579	60219597	+	38.9	dedup_wt_low/regions.txt	5' UTR (NM_016803, exon 1 of 4)	5’UTR	5' UTR (NM_016803, exon 1 of 4)	172	NM_016803	53374	Mm.12866	NM_016803	ENSMUSG00000057337	C6ST|C6ST-1|GST-0	carbohydrate sulfotransferase 3	protein-coding	6.57	2.17	50.99	38.52	3.47445	5.96503e-06	7.77843e-05
Pla2g6	Merged-chr15-79328155-2	chr15	79326617	79329615	+	224.05	dedup_wt/regions.txt|dedup_wt_low/regions.txt	5' UTR (NM_016915, exon 1 of 16)	5’UTR	5' UTR (NM_016915, exon 1 of 16)	255	NM_001199023	53357	Mm.155620	NM_016915	ENSMUSG00000042632	BB112799|PNPLA9|iPLA(2)beta|iPLA2|iPLA2beta	phospholipase A2, group VI	protein-coding	231.61	177.8	442.47	372.64	1.00236	3.19885e-05	0.000341548
Rab9	Merged-chrX-166479664-2	chrX	166478899	166480434	+	51.85	dedup_wt/regions.txt|dedup_wt_low/regions.txt	5' UTR (NM_019773, exon 1 of 3)	5’UTR	5' UTR (NM_019773, exon 1 of 3)	201	NM_019773	56382	Mm.25306	NM_019773	ENSMUSG00000079316	2410064E05Rik|AI195561|Rab9a|Sid6061p	RAB9, member RAS oncogene family	protein-coding	54.21	27.1	87.08	82.06	1.09443	0.00692659	0.0306013
Gcnt2	Merged-chr13-40860269-1	chr13	40860019	40860519	+	9.03	dedup_wt/regions.txt	5' UTR (NM_023887, exon 1 of 3)	5’UTR	5' UTR (NM_023887, exon 1 of 3)	501	NM_023887	14538	Mm.314757	NM_008105	ENSMUSG00000021360	5330430K10Rik|IGnT|IGnTA|IGnTB|IGnTC	glucosaminyl (N-acetyl) transferase 2, I-branching enzyme	protein-coding	11.5	9.76	52.56	41.03	2.15383	0.000208653	0.00171363
Alpk1	Merged-chr3-127780296-2	chr3	127779403	127781413	+	84.65	dedup_wt/regions.txt|dedup_wt_low/regions.txt	5' UTR (NM_027808, exon 1 of 14)	5’UTR	5' UTR (NM_027808, exon 1 of 14)	119	NM_027808	71481	Mm.158704	NM_027808	ENSMUSG00000028028	8430410J10Rik|LAK	alpha-kinase 1	protein-coding	93.63	68.3	172.59	199.3	1.21515	4.70664e-05	0.000480388
Rap2b	Merged-chr3-61364653-2	chr3	61362881	61366504	+	304.8	dedup_wt/regions.txt|dedup_wt_low/regions.txt	5' UTR (NM_028712, exon 1 of 1)	5’UTR	5' UTR (NM_028712, exon 1 of 1)	185	NM_028712	74012	Mm.422674	NM_028712	ENSMUSG00000036894	4021402C18Rik|AA408554	RAP2B, member of RAS oncogene family	protein-coding	234.9	177.8	553.09	497.41	1.35763	5.15447e-09	1.31028e-07
Uck2	Merged-chr1-167284968-1	chr1	167284557	167285379	+	30.8	dedup_wt_low/regions.txt	5' UTR (NM_030724, exon 1 of 7)	5’UTR	5' UTR (NM_030724, exon 1 of 7)	159	NM_030724	80914	Mm.280895	NM_030724	ENSMUSG00000026558	AA407809|AI481316|AU018180|AU020720|TSA903|UK|UMK|Umpk	uridine-cytidine kinase 2	protein-coding	11.5	7.59	36.09	35.17	1.93562	0.0021949	0.0121499
Rell1	Merged-chr5-63968723-2	chr5	63967942	63969641	+	108.3	dedup_wt/regions.txt|dedup_wt_low/regions.txt	5' UTR (NM_145923, exon 1 of 7)	5’UTR	5' UTR (NM_145923, exon 1 of 7)	106	NM_145923	100532	Mm.243632	NM_145923	ENSMUSG00000047881	AA536743	RELT-like 1	protein-coding	98.56	50.96	200.05	173.34	1.35057	4.08513e-05	0.000423368
Arhgap24	Merged-chr5-102481607-2	chr5	102480774	102482414	+	143.65	dedup_wt/regions.txt|dedup_wt_low/regions.txt	5' UTR (NM_146161, exon 1 of 9)	5’UTR	5' UTR (NM_146161, exon 1 of 9)	203	NM_146161	231532	Mm.440191	NM_029270	ENSMUSG00000057315	0610025G21Rik	Rho GTPase activating protein 24	protein-coding	108.41	76.98	249.48	238.66	1.41405	4.42588e-07	7.55663e-06
Slc35e4	Merged-chr11-3913852-2	chr11	3912956	3914734	+	70.65	dedup_wt/regions.txt|dedup_wt_low/regions.txt	5' UTR (NM_153142, exon 1 of 2)	5’UTR	5' UTR (NM_153142, exon 1 of 2)	819	NM_153142	103710	Mm.171514	NM_153142	ENSMUSG00000048807	A330108F03Rik|AI414849|AI536442	solute carrier family 35, member E4	protein-coding	77.2	61.8	164.75	146.54	1.17573	0.000142954	0.00124402
Xylt1	Merged-chr7-117381141-2	chr7	117380407	117381880	+	65.95	dedup_wt/regions.txt|dedup_wt_low/regions.txt	5' UTR (NM_175645, exon 1 of 12)	5’UTR	5' UTR (NM_175645, exon 1 of 12)	164	NM_175645	233781	Mm.461427	NM_175645	ENSMUSG00000030657	8030490L12	xylosyltransferase 1	protein-coding	36.14	30.36	127.09	127.28	1.94873	8.62508e-08	1.72618e-06
E2f2	Merged-chr4-136172689-2	chr4	136171617	136173828	+	151.35	dedup_wt/regions.txt|dedup_wt_low/regions.txt	5' UTR (NM_177733, exon 1 of 7)	5’UTR	5' UTR (NM_177733, exon 1 of 7)	448	NM_177733	242705	Mm.307932	NM_177733	ENSMUSG00000018983	E2F-2	E2F transcription factor 2	protein-coding	85.42	67.22	309.89	252.89	1.89672	2.1036e-11	8.0765e-10
Arap2	Merged-chr5-62766005-2	chr5	62765285	62766746	+	42.9	dedup_wt/regions.txt|dedup_wt_low/regions.txt	5' UTR (NM_178407, exon 1 of 33)	5’UTR	5' UTR (NM_178407, exon 1 of 33)	162	NM_178407	212285	Mm.244403	NM_178407	ENSMUSG00000037999	Centd1|Gm148|mKIAA0580	ArfGAP with RhoGAP domain, ankyrin repeat and PH domain 2	protein-coding	34.5	22.77	113.76	77.88	1.77218	2.28561e-05	0.000254857
Mir6944	Merged-chr13-55472107-2	chr13	55471510	55472931	+	28.75	dedup_wt/regions.txt|dedup_wt_low/regions.txt	exon (NM_001030296, exon 2 of 3)	exon	exon (NM_001030296, exon 2 of 3)	5556	NR_105909	102465569		NR_105909	ENSMUSG00000098341	Gm27710|mmu-mir-6944	microRNA 6944	ncRNA	32.85	29.27	69.04	59.45	1.0564	0.0127077	0.0492683
Il1rn	Merged-chr2-24345338-2	chr2	24344697	24346337	+	64	dedup_wt/regions.txt|dedup_wt_low/regions.txt	exon (NM_001039701, exon 1 of 4)	exon	exon (NM_001039701, exon 1 of 4)	146	NM_001039701	16181	Mm.882	NM_031167	ENSMUSG00000026981	F630041P17Rik|IL-1ra	interleukin 1 receptor antagonist	protein-coding	19.71	16.26	144.35	133.14	2.96616	6.76799e-13	3.29398e-11
March4	Merged-chr1-72428756-1	chr1	72428506	72429006	+	16.5	dedup_wt_low/regions.txt	exon (NM_001045533, exon 4 of 4)	exon	exon (NM_001045533, exon 4 of 4)	108403	NM_001045533	381270	Mm.337023	NM_001045533	ENSMUSG00000039372	BC056494|mKIAA1399	membrane-associated ring finger (C3HC4) 4	protein-coding	1.64	0	20.4	17.59	4.82681	0.00187762	0.0106819
Specc1l	Merged-chr10-75176428-1	chr10	75176113	75176744	+	22.1	dedup_wt_low/regions.txt	exon (NM_001081412, exon 18 of 23)	exon	exon (NM_001081412, exon 18 of 23)	-35645	NM_153406	74392	Mm.27716	NM_153406	ENSMUSG00000033444	4930470P14Rik|4932439K10Rik|9530057A13Rik|AI317249|Cytsa|mKIAA0376	sperm antigen with calponin homology and coiled-coil domains 1-like	protein-coding	3.29	0	26.67	24.28	4.22934	0.000398286	0.00295598
Lmna	Merged-chr3-88502973-2	chr3	88502516	88503301	+	38.8	dedup_wt/regions.txt|dedup_wt_low/regions.txt	exon (NM_001111102, exon 1 of 10)	exon	exon (NM_001111102, exon 1 of 10)	444	NM_001002011	16905	Mm.243014	NM_019390	ENSMUSG00000028063	Dhe	lamin A	protein-coding	11.5	15.18	85.51	70.34	2.5223	3.13653e-07	5.56353e-06
Lima1	Merged-chr15-99819955-1	chr15	99819547	99820363	+	35	dedup_wt/regions.txt	exon (NM_001113545, exon 4 of 11)	exon	exon (NM_001113545, exon 4 of 11)	194	NM_023063	65970	Mm.33207	NM_023063	ENSMUSG00000023022	Eplin	LIM domain and actin binding 1	protein-coding	55.85	30.36	104.34	95.46	1.24746	0.0011498	0.00715218
Tcte3	Merged-chr17-15022012-2	chr17	15021604	15022366	+	33.8	dedup_wt/regions.txt|dedup_wt_low/regions.txt	exon (NM_001123372, exon 12 of 12)	exon	exon (NM_001123372, exon 12 of 12)	-11801	NM_198104	21647	Mm.440445	NM_011560	ENSMUSG00000079707	D17Leh117c|LC2|Tcte-3|Tctex-2|Tctex-4|Tctex2|Tctex4	t-complex-associated testis expressed 3	protein-coding	19.71	26.02	57.27	51.92	1.23735	0.00828777	0.0353097
Ppp3cc	Merged-chr14-70310188-1	chr14	70309872	70310504	+	23.5	dedup_wt_low/regions.txt	exon (NM_001135151, exon 7 of 10)	exon	exon (NM_001135151, exon 7 of 10)	-20691	NM_001304992	19057	Mm.439683	NM_008915	ENSMUSG00000022092	Calnc|PP2BA gamma	protein phosphatase 3, catalytic subunit, gamma isoform	protein-coding	3.29	3.25	31.38	23.45	3.07019	0.000503129	0.00358566
Stk32c	Merged-chr7-139228654-1	chr7	139228086	139229223	+	79.5	dedup_wt_low/regions.txt	exon (NM_001143755, exon 9 of 9)	exon	exon (NM_001143755, exon 9 of 9)	-15347	NM_001162540	57740	Mm.65336	NM_021302	ENSMUSG00000015981	PKE|Pkek|YANK3	serine/threonine kinase 32C	protein-coding	11.5	5.42	96.5	87.09	3.52072	1.96332e-10	6.35292e-09
Lgmn	Merged-chr12-102382748-2	chr12	102381339	102384015	+	125.05	dedup_wt/regions.txt|dedup_wt_low/regions.txt	exon (NM_001161365, exon 8 of 10)	exon	exon (NM_001161365, exon 8 of 10)	57136	NM_011175	19141	Mm.17185	NM_011175	ENSMUSG00000021190	AEP|AI746452|AU022324|Prsc1	legumain	protein-coding	123.2	72.64	219.67	182.55	1.06033	0.000546963	0.00383898
Hnrnpk	Merged-chr13-58408280-2	chr13	58407736	58408685	+	23.405	dedup_wt/regions.txt|dedup_wt_low/regions.txt	exon (NM_001168248, exon 4 of 4)	exon	exon (NM_001168248, exon 4 of 4)	-4867	NM_001301341	15387	Mm.142872	NM_025279	ENSMUSG00000021546	Hnrpk|KBBP|NOVA	heterogeneous nuclear ribonucleoprotein K	protein-coding	21.35	10.84	50.21	43.54	1.59148	0.00315522	0.016462
Aftph	Merged-chr11-20712306-1	chr11	20711987	20712626	+	21.4	dedup_wt_low/regions.txt	exon (NM_001252503, exon 3 of 8)	exon	exon (NM_001252503, exon 3 of 8)	29250	NM_001252503	216549	Mm.356580	NM_181411	ENSMUSG00000049659	-	aftiphilin	protein-coding	8.21	4.34	24.32	25.12	2.03319	0.0078177	0.0336748
Mbnl1	Merged-chr3-60615699-2	chr3	60615037	60616340	+	75	dedup_wt/regions.txt|dedup_wt_low/regions.txt	exon (NM_001253711, exon 6 of 8)	exon	exon (NM_001253711, exon 6 of 8)	114509	NM_020007	56758	Mm.255723	NM_020007	ENSMUSG00000027763	Mbnl|mKIAA0428	muscleblind like splicing factor 1	protein-coding	59.13	55.29	120.03	118.91	1.06615	0.00121298	0.00747364
Wwp1	Merged-chr4-19673313-2	chr4	19672588	19673729	+	26.7	dedup_wt/regions.txt|dedup_wt_low/regions.txt	exon (NM_001276292, exon 5 of 24)	exon	exon (NM_001276292, exon 5 of 24)	35846	NM_177327	107568	Mm.78312	NM_177327	ENSMUSG00000041058	8030445B08Rik|AIP5|SDRP1|Tiul1	WW domain containing E3 ubiquitin protein ligase 1	protein-coding	32.85	21.68	55.7	64.48	1.16606	0.00953231	0.0394826
Ly9	Merged-chr1-171607229-1	chr1	171606716	171607743	+	86.1	dedup_wt_low/regions.txt	exon (NM_001277968, exon 1 of 9)	exon	exon (NM_001277968, exon 1 of 9)	105	NR_102726	17085	Mm.560	NM_008534	ENSMUSG00000004707	AI893573|CD229|Lgp100|Ly-9|SLAMF3|T100	lymphocyte antigen 9	protein-coding	13.14	8.67	105.13	93.79	3.23231	1.18813e-10	4.04783e-09
Fmn1	Merged-chr2-113441343-2	chr2	113440254	113442892	+	168.05	dedup_wt/regions.txt|dedup_wt_low/regions.txt	exon (NM_001285459, exon 1 of 17)	exon	exon (NM_001285459, exon 1 of 17)	509	NM_001285459	14260	Mm.4938	NM_010230	ENSMUSG00000044042	Fmn|formin-1|ld	formin 1	protein-coding	82.13	79.14	369.51	329.09	2.11746	8.4943e-16	6.64303e-14
Sh2b1	Merged-chr7-126472313-3	chr7	126468889	126476226	+	354.033	dedup_wt/regions.txt|dedup_wt_low/regions.txt	exon (NM_001289542, exon 2 of 9)	exon	exon (NM_001289542, exon 2 of 9)	537	NR_110346	20399	Mm.8538	NM_011363	ENSMUSG00000030733	AI425885|C530001K22Rik|Irip|Psm|SH2-B|SH2-Bb|Sh2bpsm1|mKIAA1299	SH2B adaptor protein 1	protein-coding	371.23	313.32	1003.4	837.39	1.43161	1.26972e-11	5.03807e-10
Rabac1	Merged-chr7-24978558-1	chr7	24977879	24979238	+	42.3	dedup_wt/regions.txt	exon (NM_001290469, exon 23 of 23)	exon	exon (NM_001290469, exon 23 of 23)	-5830	NM_010261	14470	Mm.22473	NM_010261	ENSMUSG00000003380	2310040I06Rik|Gbpap1|PRA1|prenylin	Rab acceptor 1 (prenylated)	protein-coding	60.78	41.2	94.93	106.35	1.0021	0.00534871	0.024982
Atp1a3	Merged-chr7-25000744-1	chr7	25000494	25000994	+	16.8	dedup_wt_low/regions.txt	exon (NM_001290469, exon 4 of 23)	exon	exon (NM_001290469, exon 4 of 23)	5193	NM_001290469	232975	Mm.44101	NM_144921	ENSMUSG00000040907	Atpa-2	ATPase, Na+/K+ transporting, alpha 3 polypeptide	protein-coding	3.29	0	19.61	19.26	3.82606	0.0019977	0.011257
Maff	Merged-chr15-79356595-3	chr15	79353350	79361700	+	354.733	dedup_wt/regions.txt|dedup_wt_low/regions.txt	exon (NM_001304831, exon 3 of 3)	exon	exon (NM_001304831, exon 3 of 3)	9123	NM_001304832	17133	Mm.86646	NM_010755	ENSMUSG00000042622	-	v-maf musculoaponeurotic fibrosarcoma oncogene family, protein F (avian)	protein-coding	198.76	162.63	1195.61	1045.9	2.64161	4.14295e-34	3.31884e-31
Nr1d1	Merged-chr11-98768483-1	chr11	98767963	98769003	+	35	dedup_wt/regions.txt	exon (NM_001313983, exon 10 of 10)	exon	exon (NM_001313983, exon 10 of 10)	6894	NM_145434	217166	Mm.390397	NM_145434	ENSMUSG00000020889	A530070C09Rik|R75201	nuclear receptor subfamily 1, group D, member 1	protein-coding	36.14	43.37	78.45	83.74	1.01732	0.00791498	0.0339924
Mir7042	Merged-chr6-113704558-1	chr6	113704308	113704808	+	37.5	dedup_wt_low/regions.txt	exon (NM_001347356, exon 4 of 8)	exon	exon (NM_001347356, exon 4 of 8)	-2650	NR_106009	102465631		NR_106009	ENSMUSG00000106581	mmu-mir-7042	microRNA 7042	ncRNA	23	11.93	41.58	45.22	1.35814	0.0114786	0.0455641
Trim7	Merged-chr11-48837849-2	chr11	48837165	48838532	+	112.55	dedup_wt/regions.txt|dedup_wt_low/regions.txt	exon (NM_001347446, exon 1 of 7)	exon	exon (NM_001347446, exon 1 of 7)	377	NM_001347446	94089	Mm.390335	NM_053166	ENSMUSG00000040350	AI790312	tripartite motif-containing 7	protein-coding	90.34	84.57	184.36	168.32	1.01541	0.000396891	0.00294833
Supt20	Merged-chr3-54709229-2	chr3	54708634	54709930	+	60.75	dedup_wt/regions.txt|dedup_wt_low/regions.txt	exon (NM_001358015, exon 11 of 25)	exon	exon (NM_001358015, exon 11 of 25)	14159	NM_001358017	56790	Mm.486375	NM_019995	ENSMUSG00000027751	AA667204|AI450544|D3Ertd300e|Fam48a|Supt20h|p38IP	suppressor of Ty 20	protein-coding	52.56	41.2	119.25	90.44	1.17624	0.00122756	0.00755032
Itgax	Merged-chr7-128133148-2	chr7	128131505	128134770	+	353.8	dedup_wt/regions.txt|dedup_wt_low/regions.txt	exon (NM_001363985, exon 6 of 8)	exon	exon (NM_001363985, exon 6 of 8)	3587	NM_001363985	16411	Mm.22378	NM_021334	ENSMUSG00000030789	AI449405|Cd11c|Cr4|N418	integrin alpha X	protein-coding	271.03	229.84	596.23	580.31	1.23751	9.80454e-09	2.355e-07
Sycp3	Merged-chr10-88431379-1	chr10	88431129	88431629	+	5.95	dedup_wt_low/regions.txt	exon (NM_001364707, exon 10 of 20)	exon	exon (NM_001364707, exon 10 of 20)	-28208	NM_011517	20962	Mm.297977	NM_011517	ENSMUSG00000020059	Cor1|Scp3	synaptonemal complex protein 3	protein-coding	0	0	7.06	6.7	4.80894	0.0115916	0.0459143
Mir7062	Merged-chr7-139988865-1	chr7	139988487	139989244	+	33.3	dedup_wt_low/regions.txt	exon (NM_007403, exon 8 of 24)	exon	exon (NM_007403, exon 8 of 24)	-1991	NR_106029	102465643		NR_106029	ENSMUSG00000099092	Gm27339|mmu-mir-7062	microRNA 7062	ncRNA	1.64	8.67	40.8	36.01	2.76944	0.000133358	0.00117362
Cd9	Merged-chr6-125473656-3	chr6	125465821	125479006	+	941.367	dedup_wt/regions.txt|dedup_wt_low/regions.txt	exon (NM_007657, exon 2 of 8)	exon	exon (NM_007657, exon 2 of 8)	22347	NM_007657	12527	Mm.210676	NM_007657	ENSMUSG00000030342	Tspan29	CD9 antigen	protein-coding	1307.53	952.98	2344.14	2184.75	1.00531	7.17336e-07	1.16026e-05
Cpeb1	Merged-chr7-81372031-1	chr7	81371572	81372491	+	41.7	dedup_wt_low/regions.txt	exon (NM_007755, exon 3 of 12)	exon	exon (NM_007755, exon 3 of 12)	444	NM_001357107	12877	Mm.273122	NM_007755	ENSMUSG00000025586	AU024112|Cpe-bp1|Cpeb|mCPEB|mCpeb-1	cytoplasmic polyadenylation element binding protein 1	protein-coding	0	2.17	43.93	52.76	5.23178	4.44407e-06	5.95221e-05
Kcna3	Merged-chr3-107036906-2	chr3	107035148	107038852	+	229	dedup_wt/regions.txt|dedup_wt_low/regions.txt	exon (NM_008418, exon 1 of 1)	exon	exon (NM_008418, exon 1 of 1)	838	NM_008418	16491	Mm.30640	NM_008418	ENSMUSG00000047959	Kca1-3|Kv1.3|Mk-3	potassium voltage-gated channel, shaker-related subfamily, member 3	protein-coding	124.84	84.57	457.37	437.12	2.11482	2.62202e-16	2.22684e-14
Lrp1	Merged-chr10-127578016-2	chr10	127575865	127580306	+	411	dedup_wt/regions.txt|dedup_wt_low/regions.txt	exon (NM_008512, exon 22 of 89)	exon	exon (NM_008512, exon 22 of 89)	43063	NM_008512	16971	Mm.271854	NM_008512	ENSMUSG00000040249	A2mr|AI316852|CD91|Lrp|b2b1554Clo	low density lipoprotein receptor-related protein 1	protein-coding	307.17	271.04	742.16	635.58	1.25651	4.24502e-09	1.09506e-07
Slc11a2	Merged-chr15-100403258-1	chr15	100402863	100403653	+	55	dedup_wt_low/regions.txt	exon (NM_008732, exon 10 of 17)	exon	exon (NM_008732, exon 10 of 17)	19797	NM_001146161	18174	Mm.234608	NM_008732	ENSMUSG00000023030	DCT1|DMT1|Nramp2|mk|van	solute carrier family 11 (proton-coupled divalent metal ion transporters), member 2	protein-coding	8.21	9.76	65.9	61.13	2.80474	6.38997e-07	1.04872e-05
2310011J03Rik	Merged-chr10-80323680-1	chr10	80323153	80324208	+	32.2	dedup_wt/regions.txt	exon (NM_008793, exon 10 of 15)	exon	exon (NM_008793, exon 10 of 15)	-3132	NM_025521	66374	Mm.383824	NM_025521	ENSMUSG00000020133	AI452186|AW545358	RIKEN cDNA 2310011J03 gene	protein-coding	50.92	28.19	79.24	78.71	1.03071	0.0108419	0.0435735
Plau	Merged-chr14-20842412-2	chr14	20841501	20843181	+	129.45	dedup_wt/regions.txt|dedup_wt_low/regions.txt	exon (NM_008873, exon 11 of 11)	exon	exon (NM_008873, exon 11 of 11)	5679	NM_008873	18792	Mm.4183	NM_008873	ENSMUSG00000021822	u-PA|uPA	plasminogen activator, urokinase	protein-coding	49.28	34.69	271.44	262.1	2.69532	5.44647e-18	6.00124e-16
Pml	Merged-chr9-58249687-2	chr9	58248950	58250411	+	136.05	dedup_wt/regions.txt|dedup_wt_low/regions.txt	exon (NM_008884, exon 1 of 8)	exon	exon (NM_008884, exon 1 of 8)	106	NM_178087	18854	Mm.392123	NM_008884	ENSMUSG00000036986	1200009E24Rik|AI661194|Trim19	promyelocytic leukemia	protein-coding	101.84	98.66	233	199.3	1.11041	5.08379e-05	0.000512529
Mir6921	Merged-chr11-60186366-2	chr11	60185868	60186864	+	17	dedup_wt/regions.txt|dedup_wt_low/regions.txt	exon (NM_009021, exon 3 of 6)	exon	exon (NM_009021, exon 3 of 6)	14251	NR_105886	102465555		NR_105886	ENSMUSG00000098547	Gm27352|mmu-mir-6921	microRNA 6921	ncRNA	14.78	19.52	47.86	46.89	1.44598	0.00486485	0.0231749
Phlda1	Merged-chr10-111506590-2	chr10	111505845	111507309	+	88.15	dedup_wt/regions.txt|dedup_wt_low/regions.txt	exon (NM_009344, exon 1 of 2)	exon	exon (NM_009344, exon 1 of 2)	291	NM_009344	21664	Mm.3117	NM_009344	ENSMUSG00000020205	DT1P1B11|TDAG51|Tdag	pleckstrin homology like domain, family A, member 1	protein-coding	39.42	53.12	158.47	156.59	1.74789	1.2197e-07	2.36752e-06
Trim25	Merged-chr11-88999811-2	chr11	88998262	89001354	+	294.05	dedup_wt/regions.txt|dedup_wt_low/regions.txt	exon (NM_009546, exon 1 of 9)	exon	exon (NM_009546, exon 1 of 9)	405	NM_009546	217069	Mm.248445	NM_009546	ENSMUSG00000000275	AA960166|AL022677|EFP|Zfp147	tripartite motif-containing 25	protein-coding	259.54	204.91	511.51	494.06	1.12223	6.46754e-07	1.0591e-05
St14	Merged-chr9-31158532-1	chr9	31157475	31159589	+	176.1	dedup_wt_low/regions.txt	exon (NM_009691, exon 11 of 16)	exon	exon (NM_009691, exon 11 of 16)	-26733	NM_011176	19143	Mm.243926	NM_011176	ENSMUSG00000031995	Epithin|MT-SP1|Prss14|Tmprss14|mCAP3|matriptase	suppression of tumorigenicity 14 (colon carcinoma)	protein-coding	18.07	13.01	205.54	201.81	3.74761	3.5946e-20	5.1223e-18
St14	Merged-chr9-31168821-2	chr9	31168205	31169502	+	69.85	dedup_wt/regions.txt|dedup_wt_low/regions.txt	exon (NM_009691, exon 6 of 16)	exon	exon (NM_009691, exon 6 of 16)	-37054	NM_011176	19143	Mm.243926	NM_011176	ENSMUSG00000031995	Epithin|MT-SP1|Prss14|Tmprss14|mCAP3|matriptase	suppression of tumorigenicity 14 (colon carcinoma)	protein-coding	37.78	28.19	140.43	118.91	1.99713	6.52796e-08	1.33672e-06
Msh6	Merged-chr17-87984833-2	chr17	87983817	87985857	+	192.55	dedup_wt/regions.txt|dedup_wt_low/regions.txt	exon (NM_010830, exon 4 of 10)	exon	exon (NM_010830, exon 4 of 10)	9787	NM_010830	17688	Mm.18210	NM_010830	ENSMUSG00000005370	AU044881|AW550279|GTBP|Gtmbp	mutS homolog 6	protein-coding	157.69	134.44	287.13	320.72	1.06354	1.875e-05	0.000214327
Neu1	Merged-chr17-34934647-1	chr17	34934158	34935136	+	24.8	dedup_wt/regions.txt	exon (NM_010893, exon 6 of 6)	exon	exon (NM_010893, exon 6 of 6)	3394	NM_010893	18010	Mm.8856	NM_010893	ENSMUSG00000007038	AA407268|AA407316|Aglp|Apl|Bat-7|Bat7|G9|Map-2|Neu|Neu-1	neuraminidase 1	protein-coding	18.07	35.78	68.25	68.67	1.30521	0.00339903	0.0174325
Gm7457	Merged-chr6-142867797-2	chr6	142864657	142871108	+	646.65	dedup_wt/regions.txt|dedup_wt_low/regions.txt	exon (NM_011374, exon 4 of 5)	exon	exon (NM_011374, exon 4 of 5)	53651	NR_045707	665037	Mm.401493	NR_045707	ENSMUSG00000072683	EG665037	predicted gene 7457	ncRNA	504.29	331.76	1102.25	1103.68	1.40751	4.63832e-10	1.40363e-08
0610040F04Rik	Merged-chr6-108664619-1	chr6	108664292	108664947	+	16.5	dedup_wt_low/regions.txt	exon (NM_011498, exon 5 of 5)	exon	exon (NM_011498, exon 5 of 5)	-3685	NR_104577	75394	Mm.395061	NR_040757	ENSMUSG00000087341	-	RIKEN cDNA 0610040F04 gene	ncRNA	1.64	1.08	18.04	20.1	3.85621	0.00198895	0.0112184
Baz1b	Merged-chr5-135196475-1	chr5	135195627	135197323	+	66.6	dedup_wt/regions.txt	exon (NM_011714, exon 2 of 19)	exon	exon (NM_011714, exon 2 of 19)	9152	NM_011714	22385	Mm.40331	NM_011714	ENSMUSG00000002748	C87820|WSTF|Wbscr9	bromodomain adjacent to zinc finger domain, 1B	protein-coding	95.27	65.05	195.35	161.62	1.17394	0.000133102	0.00117206
Ercc5	Merged-chr1-44180915-1	chr1	44180602	44181229	+	28.4	dedup_wt_low/regions.txt	exon (NM_011729, exon 15 of 15)	exon	exon (NM_011729, exon 15 of 15)	33171	NM_011729	22592	Mm.2213	NM_011729	ENSMUSG00000026048	Xpg	excision repair cross-complementing rodent repair deficiency, complementation group 5	protein-coding	6.57	5.42	32.95	32.66	2.47047	0.000584366	0.00406301
Cdca3	Merged-chr6-124834765-2	chr6	124833888	124835657	+	130.4	dedup_wt/regions.txt|dedup_wt_low/regions.txt	exon (NM_013530, exon 10 of 10)	exon	exon (NM_013530, exon 10 of 10)	4596	NM_013538	14793	Mm.285723	NM_013538	ENSMUSG00000023505	2410005A12Rik|C8|Grcc8|Tome-1	cell division cycle associated 3	protein-coding	67.35	47.7	257.32	252.05	2.16954	2.95312e-13	1.51437e-11
Lilrb4a	Merged-chr10-51491253-2	chr10	51490031	51492412	+	99.835	dedup_wt/regions.txt|dedup_wt_low/regions.txt	exon (NM_013532, exon 2 of 9)	exon	exon (NM_013532, exon 2 of 9)	323	NM_013532	14728	Mm.34408	NM_013532	ENSMUSG00000062593	CD85K|Gp49b|HM18|ILT3|LIR-5|Lilrb4|gp49	leukocyte immunoglobulin-like receptor, subfamily B, member 4A	protein-coding	26.28	10.84	235.36	206.84	3.65989	7.23871e-20	1.0073e-17
P3h3	Merged-chr6-124857319-2	chr6	124856402	124858036	+	62.5	dedup_wt/regions.txt|dedup_wt_low/regions.txt	exon (NM_013534, exon 1 of 15)	exon	exon (NM_013534, exon 1 of 15)	498	NR_163806	14789	Mm.35708	NM_013534	ENSMUSG00000023191	BC016431|Grcb|Leprel2	prolyl 3-hydroxylase 3	protein-coding	72.28	54.21	158.47	127.28	1.19209	0.000256233	0.00204215
Mt1	Merged-chr8-94179372-2	chr8	94177907	94180729	+	303.1	dedup_wt/regions.txt|dedup_wt_low/regions.txt	exon (NM_013602, exon 1 of 3)	exon	exon (NM_013602, exon 1 of 3)	229	NM_013602	17748	Mm.192991	NM_013602	ENSMUSG00000031765	MT-I|Mt-1	metallothionein 1	protein-coding	259.54	205.99	513.86	445.49	1.0507	5.06467e-06	6.70164e-05
Nxf1	Merged-chr19-8763727-2	chr19	8762715	8764441	+	93.9	dedup_wt/regions.txt|dedup_wt_low/regions.txt	exon (NM_016813, exon 4 of 21)	exon	exon (NM_016813, exon 4 of 21)	6461	NM_001276704	53319	Mm.7271	NM_016813	ENSMUSG00000010097	Mex67|Mvb1|Tap	nuclear RNA export factor 1	protein-coding	50.92	32.53	195.35	200.14	2.27715	6.1272e-12	2.55789e-10
Apbb1ip	Merged-chr2-22817008-2	chr2	22815244	22818803	+	195.65	dedup_wt/regions.txt|dedup_wt_low/regions.txt	exon (NM_019456, exon 2 of 14)	exon	exon (NM_019456, exon 2 of 14)	42696	NM_019456	54519	Mm.14255	NM_019456	ENSMUSG00000026786	9930118P07Rik|Prp48	amyloid beta (A4) precursor protein-binding, family B, member 1 interacting protein	protein-coding	167.55	133.35	359.31	346.68	1.23999	3.87267e-07	6.70087e-06
Litaf	Merged-chr16-10963270-1	chr16	10963020	10963520	+	10.7	dedup_wt/regions.txt	exon (NM_019980, exon 3 of 4)	exon	exon (NM_019980, exon 3 of 4)	29851	NM_019980	56722	Mm.294753	NM_019980	ENSMUSG00000022500	3222402J11Rik|C85531|N4WBP3|TBX1	LPS-induced TN factor	protein-coding	11.5	13.01	45.5	44.38	1.86475	0.000863564	0.0056255
H2-Q6	Merged-chr17-35425169-2	chr17	35424804	35425598	+	46.1	dedup_wt/regions.txt|dedup_wt_low/regions.txt	exon (NM_023124, exon 2 of 5)	exon	exon (NM_023124, exon 2 of 5)	351	NM_001368741	110557	Mm.439827	NM_207648	ENSMUSG00000073409	0610037M15Rik|H-2Q6|Qa-6|Qa6	histocompatibility 2, Q region locus 6	protein-coding	23	17.35	98.06	80.39	2.16898	8.29946e-07	1.32612e-05
Ccdc86	Merged-chr19-10948368-2	chr19	10946073	10950569	+	562.25	dedup_wt/regions.txt|dedup_wt_low/regions.txt	exon (NM_023731, exon 1 of 4)	exon	exon (NM_023731, exon 1 of 4)	945	NM_023731	108673	Mm.294908	NM_023731	ENSMUSG00000024732	4933411H20Rik|6720480F16Rik|D19Ertd678e	coiled-coil domain containing 86	protein-coding	458.29	306.82	978.3	902.71	1.30585	9.18146e-09	2.21792e-07
Rpgrip1	Merged-chr14-52141266-1	chr14	52140379	52142154	+	36.1	dedup_wt/regions.txt	exon (NM_023879, exon 14 of 25)	exon	exon (NM_023879, exon 14 of 25)	30363	NM_023879	77945	Mm.21662	NM_023879	ENSMUSG00000057132	0610005A07Rik|4930401L23Rik|4930505G06Rik|A930002K18Rik|AA415034|nmf247	retinitis pigmentosa GTPase regulator interacting protein 1	protein-coding	27.92	52.04	98.85	82.06	1.14508	0.00385235	0.0192683
Gdpd3	Merged-chr7-126770983-2	chr7	126769987	126772052	+	129.4	dedup_wt/regions.txt|dedup_wt_low/regions.txt	exon (NM_024228, exon 8 of 10)	exon	exon (NM_024228, exon 8 of 10)	4605	NM_024228	68616	Mm.246881	NM_024228	ENSMUSG00000030703	1110015E22Rik	glycerophosphodiester phosphodiesterase domain containing 3	protein-coding	133.05	84.57	233.79	196.79	1.00323	0.000619068	0.00425834
Nup107	Merged-chr10-117818564-1	chr10	117818251	117818877	+	46.6	dedup_wt_low/regions.txt	exon (NM_024457, exon 6 of 8)	exon	exon (NM_024457, exon 6 of 8)	-25859	NM_134010	103468	Mm.12568	NM_134010	ENSMUSG00000052798	AW541137|C76801	nucleoporin 107	protein-coding	19.71	9.76	57.27	50.24	1.92249	0.000315909	0.00243906
Mtfr1	Merged-chr3-19215587-1	chr3	19215337	19215837	+	23.8	dedup_wt_low/regions.txt	exon (NM_026182, exon 5 of 8)	exon	exon (NM_026182, exon 5 of 8)	27292	NM_001356295	67472	Mm.45125	NM_026182	ENSMUSG00000027601	1300002C08Rik|1700080D04Rik|2810026O10Rik|4930579E05Rik|Chppr|Fam54a2	mitochondrial fission regulator 1	protein-coding	8.21	7.59	25.89	28.47	1.78861	0.010297	0.041866
Krtcap3	Merged-chr5-31254433-2	chr5	31253298	31256133	+	102.75	dedup_wt/regions.txt|dedup_wt_low/regions.txt	exon (NM_026298, exon 43 of 48)	exon	exon (NM_026298, exon 43 of 48)	3009	NM_001363337	69815	Mm.389609	NM_027221	ENSMUSG00000029149	2010001C09Rik|AW321088|Kcp3	keratinocyte associated protein 3	protein-coding	57.49	39.03	228.3	199.3	2.17424	9.57467e-12	3.87696e-10
Pbdc1	Merged-chrX-105079951-2	chrX	105079371	105080616	+	43	dedup_wt/regions.txt|dedup_wt_low/regions.txt	exon (NM_026312, exon 2 of 6)	exon	exon (NM_026312, exon 2 of 6)	237	NM_001281871	67683	Mm.273405	NM_026312	ENSMUSG00000031226	2610029G23Rik	polysaccharide biosynthesis domain containing 1	protein-coding	32.85	22.77	76.88	73.69	1.46228	0.00056412	0.00394284
Tcim	Merged-chr8-24438671-2	chr8	24437811	24439590	+	102.3	dedup_wt/regions.txt|dedup_wt_low/regions.txt	exon (NM_026931, exon 1 of 1)	exon	exon (NM_026931, exon 1 of 1)	246	NM_026931	69068	Mm.25775	NM_026931	ENSMUSG00000056313	1110065B09Rik|1810011O10Rik|AW121743|AW321058	transcriptional and immune response regulator	protein-coding	70.63	53.12	207.11	174.18	1.6408	1.16296e-07	2.27226e-06
Egln3	Merged-chr12-54203497-2	chr12	54202764	54203952	+	72.25	dedup_wt/regions.txt|dedup_wt_low/regions.txt	exon (NM_028133, exon 1 of 5)	exon	exon (NM_028133, exon 1 of 5)	516	NM_028133	112407	Mm.133037	NM_028133	ENSMUSG00000035105	2610021G09Rik|AI505553|AI648162|Hif-p4h-3|Phd3|SM-20	egl-9 family hypoxia-inducible factor 3	protein-coding	19.71	26.02	160.04	131.47	2.64915	1.01157e-11	4.08488e-10
Glipr1	Merged-chr10-111997024-2	chr10	111995939	111997841	+	162.05	dedup_wt/regions.txt|dedup_wt_low/regions.txt	exon (NM_028608, exon 1 of 6)	exon	exon (NM_028608, exon 1 of 6)	374	NM_028608	73690	Mm.173790	NM_028608	ENSMUSG00000056888	2410114O14Rik|RTVP-1|RTVP1|mRTVP-1	GLI pathogenesis-related 1 (glioma)	protein-coding	85.42	67.22	356.17	290.57	2.09769	4.49549e-14	2.69184e-12
Akap13	Merged-chr7-75610133-2	chr7	75609744	75610724	+	41.35	dedup_wt/regions.txt|dedup_wt_low/regions.txt	exon (NM_029332, exon 7 of 37)	exon	exon (NM_029332, exon 7 of 37)	154700	NM_029332	75547	Mm.216107	NM_029332	ENSMUSG00000066406	1700026G02Rik|5730522G15Rik|5830460E08Rik|AKAP-13|AKAP-Lbc|BRX|Ht31|LBC|PROTO-LB|PROTO-LBC	A kinase (PRKA) anchor protein 13	protein-coding	27.92	32.53	76.88	75.37	1.32246	0.00123822	0.00760464
Dhx58	Merged-chr11-100703291-2	chr11	100700981	100705324	+	429.25	dedup_wt/regions.txt|dedup_wt_low/regions.txt	exon (NM_030150, exon 4 of 13)	exon	exon (NM_030150, exon 4 of 13)	1119	NM_030150	80861	Mm.271830	NM_030150	ENSMUSG00000017830	B430001I08Rik|D11Lgp2e|LPG2|Lgp2|RLR-3	DEXH (Asp-Glu-X-His) box polypeptide 58	protein-coding	423.8	267.79	716.27	676.61	1.0193	2.08687e-05	0.000234832
Hcar2	Merged-chr5-123864488-2	chr5	123860744	123868235	+	705.75	dedup_wt/regions.txt|dedup_wt_low/regions.txt	exon (NM_030701, exon 1 of 1)	exon	exon (NM_030701, exon 1 of 1)	1027	NM_030701	80885	Mm.440567	NM_030701	ENSMUSG00000045502	Gpr109a|Gpr109b|HM74|Niacr1|PUMA-G|Pumag|mHM74b	hydroxycarboxylic acid receptor 2	protein-coding	701.4	493.3	1266.21	1170.67	1.03357	1.54025e-06	2.29759e-05
Dpp7	Merged-chr2-25356141-2	chr2	25355757	25356526	+	37.4	dedup_wt/regions.txt|dedup_wt_low/regions.txt	exon (NM_031843, exon 2 of 13)	exon	exon (NM_031843, exon 2 of 13)	191	NM_031843	83768	Mm.21440	NM_031843	ENSMUSG00000026958	DPPII|Dpp2|QPP	dipeptidylpeptidase 7	protein-coding	36.14	21.68	73.74	63.64	1.28178	0.00334574	0.0172017
Mir6899	Merged-chr1-64078768-1	chr1	64078295	64079242	+	19.8	dedup_wt/regions.txt	exon (NM_033563, exon 2 of 4)	exon	exon (NM_033563, exon 2 of 4)	-36267	NR_105864	102466760		NR_105864	ENSMUSG00000098487	Gm27384|mmu-mir-6899	microRNA 6899	ncRNA	26.28	20.6	51.78	59.45	1.26261	0.00674931	0.02997
Rcc1l	Merged-chr5-134176586-1	chr5	134176034	134177139	+	29.9	dedup_wt/regions.txt	exon (NM_033572, exon 1 of 11)	exon	exon (NM_033572, exon 1 of 11)	181	NM_033572	94254	Mm.29508	NM_033572	ENSMUSG00000061979	5730496C04Rik|AU019812|Wbscr16	reculator of chromosome condensation 1 like	protein-coding	39.42	31.44	85.51	68.67	1.13639	0.00475872	0.0227574
Nfxl1	Merged-chr5-72556275-2	chr5	72554628	72557872	+	104.6	dedup_wt/regions.txt|dedup_wt_low/regions.txt	exon (NM_133921, exon 3 of 23)	exon	exon (NM_133921, exon 3 of 23)	3395	NM_133921	100978	Mm.187453	NM_133921	ENSMUSG00000072889	1700012H24Rik|AW538212|D430033A06Rik|DNABF|GCF|Gm1058|TCF9	nuclear transcription factor, X-box binding-like 1	protein-coding	110.06	111.67	247.12	216.88	1.06505	6.10688e-05	0.000599166
Vrk3	Merged-chr7-44753854-1	chr7	44752910	44754798	+	117.3	dedup_wt_low/regions.txt	exon (NM_133945, exon 3 of 15)	exon	exon (NM_133945, exon 3 of 15)	5225	NM_133945	101568	Mm.28816	NM_133945	ENSMUSG00000002205	AI428238	vaccinia related kinase 3	protein-coding	19.71	10.84	134.94	136.49	3.21028	2.83627e-13	1.46519e-11
Slc25a28	Merged-chr19-43667017-1	chr19	43666767	43667267	+	14.7	dedup_wt/regions.txt	exon (NM_145156, exon 2 of 4)	exon	exon (NM_145156, exon 2 of 4)	7864	NM_145156	246696	Mm.23827	NM_145156	ENSMUSG00000040414	Mfrn2|Mrs3/4	solute carrier family 25, member 28	protein-coding	14.78	17.35	56.49	48.57	1.6974	0.000878483	0.00570889
Pgghg	Merged-chr7-140942202-2	chr7	140941007	140943614	+	202.35	dedup_wt/regions.txt|dedup_wt_low/regions.txt	exon (NM_145387, exon 2 of 14)	exon	exon (NM_145387, exon 2 of 14)	919	NM_145387	212974	Mm.260139	NM_145387	ENSMUSG00000062031	5730511L01Rik|Athl1|BC023151	protein glucosylgalactosylhydroxylysine glucosidase	protein-coding	165.91	127.93	358.53	345.84	1.27228	2.61047e-07	4.70075e-06
Ube2v1	Merged-chr2-167644071-2	chr2	167643718	167644425	+	16.27	dedup_wt/regions.txt|dedup_wt_low/regions.txt	exon (NM_145538, exon 6 of 6)	exon	exon (NM_145538, exon 6 of 6)	-12066	NM_001311146	66589	Mm.278783	NM_023230	ENSMUSG00000078923	0610011J09Rik|AI256840|CROC-1|CROC1|D7Bwg1382e|UEV-1	ubiquitin-conjugating enzyme E2 variant 1	protein-coding	6.57	10.84	38.44	34.33	2.02239	0.0015375	0.00908702
St8sia6	Merged-chr2-13793402-1	chr2	13793005	13793799	+	45.2	dedup_wt_low/regions.txt	exon (NM_145838, exon 1 of 8)	exon	exon (NM_145838, exon 1 of 8)	118	NM_145838	241230	Mm.330004	NM_145838	ENSMUSG00000003418	1700007J08Rik|AI314453|AI875066|ST8SiaVI|Siat8f	ST8 alpha-N-acetyl-neuraminide alpha-2,8-sialyltransferase 6	protein-coding	16.43	7.59	43.15	61.13	2.17994	0.000138073	0.00120865
Rars	Merged-chr11-35841963-2	chr11	35841531	35842349	+	36.25	dedup_wt/regions.txt|dedup_wt_low/regions.txt	exon (NM_170779, exon 21 of 23)	exon	exon (NM_170779, exon 21 of 23)	-7412	NM_025936	104458	Mm.284906	NM_025936	ENSMUSG00000018848	2610011N19Rik|2610037E21Rik|AL033339|AW985894	arginyl-tRNA synthetase	protein-coding	26.28	26.02	69.82	55.27	1.25963	0.00459547	0.0221948
Drc7	Merged-chr8-95036905-1	chr8	95036655	95037155	+	19.6	dedup_wt_low/regions.txt	exon (NM_173036, exon 8 of 12)	exon	exon (NM_173036, exon 8 of 12)	-18198	NM_001042715	330830	Mm.277112	NM_001042715	ENSMUSG00000031786	Ccdc135|Gm770|SRG-L|SRG-S	dynein regulatory complex subunit 7	protein-coding	1.64	2.17	26.67	18.42	3.53461	0.000980257	0.00625238
Crybg3	Merged-chr16-59559660-1	chr16	59559148	59560173	+	91.7	dedup_wt_low/regions.txt	exon (NM_174848, exon 4 of 22)	exon	exon (NM_174848, exon 4 of 22)	41387	NM_174848	224273	Mm.246424	NM_174848	ENSMUSG00000022723	5031404N19|AU022790|Gm9581	beta-gamma crystallin domain containing 3	protein-coding	31.21	23.85	116.89	94.63	1.96264	8.82107e-07	1.40342e-05
Rapgef6	Merged-chr11-54691467-1	chr11	54691018	54691916	+	16.4	dedup_wt/regions.txt	exon (NM_175258, exon 26 of 28)	exon	exon (NM_175258, exon 26 of 28)	95321	NM_001252497	192786	Mm.254404	NM_175258	ENSMUSG00000037533	A530068K01|AI844632|BB085664|C030018K18Rik|PDZ-GEF2|Pdzgef2|RA-GEF-2|Ragef2|mKIAA4052	Rap guanine nucleotide exchange factor (GEF) 6	protein-coding	14.78	21.68	50.99	48.57	1.42228	0.00470721	0.0225706
Spty2d1	Merged-chr7-46998710-2	chr7	46997630	46999730	+	93.7	dedup_wt/regions.txt|dedup_wt_low/regions.txt	exon (NM_175318, exon 3 of 6)	exon	exon (NM_175318, exon 3 of 6)	9734	NM_175318	101685	Mm.155687	NM_175318	ENSMUSG00000049516	5830435K17Rik|AI852426|P16H6	SPT2, Suppressor of Ty, domain containing 1 (S. cerevisiae)	protein-coding	64.06	60.71	187.5	159.94	1.48111	1.42396e-06	2.14804e-05
4930544D05Rik	Merged-chr11-70609217-1	chr11	70608967	70609467	+	21	dedup_wt_low/regions.txt	exon (NM_176893, exon 19 of 32)	exon	exon (NM_176893, exon 19 of 32)	-6677	NM_001145537	668433	Mm.425687	NM_001145537	ENSMUSG00000087279	-	RIKEN cDNA 4930544D05 gene	protein-coding	6.57	1.08	24.32	24.28	2.81931	0.00180033	0.0103155
Ubtd2	Merged-chr11-32407599-1	chr11	32407154	32408044	+	31.9	dedup_wt_low/regions.txt	exon (NM_177364, exon 8 of 13)	exon	exon (NM_177364, exon 8 of 13)	-47771	NM_173784	327900	Mm.260956	NM_173784	ENSMUSG00000044949	4930571L24|9630054F20Rik|AI645720	ubiquitin domain containing 2	protein-coding	11.5	4.34	37.66	36.01	2.30165	0.000625457	0.00429332
Slc16a8	Merged-chr15-79261514-1	chr15	79260738	79262291	+	93.5	dedup_wt_low/regions.txt	exon (NM_177580, exon 9 of 14)	exon	exon (NM_177580, exon 9 of 14)	-6766	NM_020516	57274	Mm.441697	NM_020516	ENSMUSG00000032988	Mct3	solute carrier family 16 (monocarboxylic acid transporters), member 8	protein-coding	23	3.25	119.25	96.3	3.07393	0.0064594	0.0288904
Mrpl19	Merged-chr6-81958028-1	chr6	81957094	81958962	+	51.1	dedup_wt_low/regions.txt	exon (NM_177884, exon 17 of 17)	exon	exon (NM_177884, exon 17 of 17)	7921	NM_026490	56284	Mm.276293	NM_026490	ENSMUSG00000030045	9030416F12Rik|9130412E02Rik|D6Ertd157e|MRP-L15|RLX1|Rpml15	mitochondrial ribosomal protein L19	protein-coding	9.86	7.59	52.56	66.15	2.79169	1.70871e-06	2.52221e-05
Gcfc2	Merged-chr6-81943483-1	chr6	81942393	81944573	+	60.2	dedup_wt_low/regions.txt	exon (NM_177884, exon 9 of 17)	exon	exon (NM_177884, exon 9 of 17)	19814	NM_177884	330361	Mm.474487	NM_177884	ENSMUSG00000035125	A130099G21|AW146020|GCF2|Tcf9	GC-rich sequence DNA binding factor 2	protein-coding	4.93	8.67	75.31	63.64	3.29552	3.68717e-08	7.95977e-07
Arap2	Merged-chr5-62678020-1	chr5	62677770	62678270	+	22.1	dedup_wt_low/regions.txt	exon (NM_178407, exon 12 of 33)	exon	exon (NM_178407, exon 12 of 33)	88157	NM_178407	212285	Mm.244403	NM_178407	ENSMUSG00000037999	Centd1|Gm148|mKIAA0580	ArfGAP with RhoGAP domain, ankyrin repeat and PH domain 2	protein-coding	6.57	2.17	24.32	26.8	2.65126	0.00172404	0.00996693
Poldip3	Merged-chr15-83137503-1	chr15	83137253	83137753	+	24.9	dedup_wt_low/regions.txt	exon (NM_178627, exon 3 of 9)	exon	exon (NM_178627, exon 3 of 9)	11875	NM_001347082	73826	Mm.23758	NM_178627	ENSMUSG00000041815	1110008P04Rik|AA408269|AL022852|C77954|PDIP46|SKAR|mKIAA1649	polymerase (DNA-directed), delta interacting protein 3	protein-coding	0	2.17	32.95	24.28	4.48824	0.00019547	0.0016238
Rassf4	Merged-chr6-116694624-2	chr6	116693241	116697146	+	157	dedup_wt/regions.txt|dedup_wt_low/regions.txt	exon (NM_178768, exon 5 of 5)	exon	exon (NM_178768, exon 5 of 5)	-21357	NM_178045	213391	Mm.257931	NM_178045	ENSMUSG00000042129	3830411C14Rik|AD037|AI586137	Ras association (RalGDS/AF-6) domain family member 4	protein-coding	156.05	132.27	355.39	310.67	1.21531	9.10244e-07	1.44199e-05
Cdc42bpb	Merged-chr12-111326203-1	chr12	111325422	111326984	+	51.9	dedup_wt/regions.txt	exon (NM_183016, exon 8 of 37)	exon	exon (NM_183016, exon 8 of 37)	51515	NM_183016	217866	Mm.27397	NM_183016	ENSMUSG00000021279	MRCKb	CDC42 binding protein kinase beta	protein-coding	62.42	58.55	177.3	171.66	1.53257	5.05607e-07	8.52456e-06
Ch25h	Merged-chr19-34446531-1	chr19	34443911	34449151	+	571.1	dedup_wt_low/regions.txt	Intergenic	Intergenic	Intergenic	28617	NM_009890	12642	Mm.30824	NM_009890	ENSMUSG00000050370	AI462618|m25OH	cholesterol 25-hydroxylase	protein-coding	64.06	62.88	703.71	614.64	3.37807	9.80784e-40	1.93803e-36
Gm44805	Merged-chr7-19683447-1	chr7	19680949	19685946	+	386.6	dedup_wt_low/regions.txt	Intergenic	Intergenic	B4A|SINE|B4	-1987	NM_001309799	105886299	Mm.28394	NM_001309799	ENSMUSG00000109350	Apoc4-apoc2	predicted gene 44805	protein-coding	16.43	22.77	467.57	425.39	4.47521	5.30105e-38	7.14196e-35
Cst7	Merged-chr2-150568743-2	chr2	150565711	150572132	+	511.8	dedup_wt/regions.txt|dedup_wt_low/regions.txt	Intergenic	Intergenic	ERVL-B4-int|LTR|ERVL	-1494	NM_009977	13011	Mm.12965	NM_009977	ENSMUSG00000068129	Cmap	cystatin F (leukocystatin)	protein-coding	198.76	162.63	1070.87	995.66	2.52444	7.79109e-32	5.13173e-29
Igfbp5	Merged-chr1-72943577-1	chr1	72940726	72946429	+	377.5	dedup_wt_low/regions.txt	Intergenic	Intergenic	Intergenic	-68712	NM_010518	16011	Mm.405761	NM_010518	ENSMUSG00000026185	AI256729|AW208790|IGFBP-5|IGFBP-5P	insulin-like growth factor binding protein 5	protein-coding	39.42	34.69	493.46	375.99	3.56369	5.39342e-31	3.3293e-28
Lpl	Merged-chr8-68926335-2	chr8	68924360	68927815	+	156.385	dedup_wt/regions.txt|dedup_wt_low/regions.txt	Intergenic	Intergenic	Intergenic	45532	NM_008509	16956	Mm.1514	NM_008509	ENSMUSG00000015568	-	lipoprotein lipase	protein-coding	29.57	20.6	391.48	309.83	3.84088	7.91409e-29	3.5011e-26
Rab7b	Merged-chr1-131679578-1	chr1	131678271	131680885	+	314.8	dedup_wt_low/regions.txt	Intergenic	Intergenic	Intergenic	-9117	NM_145509	226421	Mm.44508	NM_145509	ENSMUSG00000052688	5430435G22Rik	RAB7B, member RAS oncogene family	protein-coding	21.35	36.86	389.12	337.47	3.59407	3.43438e-28	1.43373e-25
Csf1	Merged-chr3-107782950-2	chr3	107780634	107785985	+	499.9	dedup_wt/regions.txt|dedup_wt_low/regions.txt	Intergenic	Intergenic	Intergenic	-22840	NM_001113530	12977	Mm.795	NM_007778	ENSMUSG00000014599	C87615|Csfm|MCSF|op	colony stimulating factor 1 (macrophage)	protein-coding	223.4	165.88	1066.95	946.25	2.38215	1.43048e-26	5.04755e-24
Cxcl13	Merged-chr5-95942698-2	chr5	95940445	95946486	+	208.3	dedup_wt/regions.txt|dedup_wt_low/regions.txt	Intergenic	Intergenic	(TTTG)n|Simple_repeat|Simple_repeat	-13474	NM_018866	55985	Mm.10116	NM_018866	ENSMUSG00000023078	4631412M08Rik|ANGIE2|Angie|BCA-1|BLC|BLR1L|Scyb13	chemokine (C-X-C motif) ligand 13	protein-coding	64.06	46.62	491.89	396.92	3.02892	2.00298e-26	6.94166e-24
Cxcr4	Merged-chr1-128723272-1	chr1	128721305	128725239	+	339.3	dedup_wt_low/regions.txt	Intergenic	Intergenic	Intergenic	-130973	NM_009911	12767	Mm.1401	NM_009911	ENSMUSG00000045382	CD184|CXC-R4|CXCR-4|Cmkar4|LESTR|PB-CKR|PBSF/SDF-1|Sdf1r|b2b220Clo	chemokine (C-X-C motif) receptor 4	protein-coding	49.28	31.44	437.76	344.17	3.31258	2.15e-26	7.32481e-24
Cxcr4	Merged-chr1-128705684-1	chr1	128704255	128707113	+	269.3	dedup_wt_low/regions.txt	Intergenic	Intergenic	(TG)n|Simple_repeat|Simple_repeat	-113385	NM_009911	12767	Mm.1401	NM_009911	ENSMUSG00000045382	CD184|CXC-R4|CXCR-4|Cmkar4|LESTR|PB-CKR|PBSF/SDF-1|Sdf1r|b2b220Clo	chemokine (C-X-C motif) receptor 4	protein-coding	32.85	18.43	330.28	292.25	3.65679	6.74844e-26	2.15079e-23
Trpm6	Merged-chr19-18742867-1	chr19	18740998	18744737	+	225.1	dedup_wt_low/regions.txt	Intergenic	Intergenic	Intergenic	-6863	NM_153417	225997	Mm.215171	NM_153417	ENSMUSG00000024727	CHAK2|TRPM6/CHAK2	transient receptor potential cation channel, subfamily M, member 6	protein-coding	6.57	13.01	269.87	250.38	4.65545	3.3008e-25	9.59174e-23
Rassf3	Merged-chr10-121496225-2	chr10	121492343	121499959	+	954.35	dedup_wt/regions.txt|dedup_wt_low/regions.txt	Intergenic	Intergenic	Intergenic	-19901	NM_138956	192678	Mm.41265	NM_138956	ENSMUSG00000025795	AW212023|AW322379	Ras association (RalGDS/AF-6) domain family member 3	protein-coding	466.51	405.48	1929.13	1642.12	2.03737	7.19435e-25	1.95634e-22
Rap2b	Merged-chr3-61415928-1	chr3	61414848	61417009	+	232.8	dedup_wt_low/regions.txt	Intergenic	Intergenic	Intergenic	51421	NM_028712	74012	Mm.422674	NM_028712	ENSMUSG00000036894	4021402C18Rik|AA408554	RAP2B, member of RAS oncogene family	protein-coding	24.64	17.35	260.46	278.85	3.71894	1.44153e-24	3.88426e-22
Foxs1	Merged-chr2-152927696-1	chr2	152926313	152929080	+	238.1	dedup_wt_low/regions.txt	Intergenic	Intergenic	Intergenic	5512	NM_010226	14239	Mm.205798	NM_010226	ENSMUSG00000074676	FREAC10|Fkh3|Fkhl18	forkhead box S1	protein-coding	13.14	24.94	295.76	253.73	3.79022	2.55831e-24	6.63508e-22
Gas7	Merged-chr11-67480198-2	chr11	67479201	67481474	+	160.6	dedup_wt/regions.txt|dedup_wt_low/regions.txt	Intergenic	Intergenic	L1MB5|LINE|L1	-52661	NM_008088	14457	Mm.40338	NM_008088	ENSMUSG00000033066	AW124766|B230343A10Rik|Gas7-cb	growth arrest specific 7	protein-coding	47.64	42.28	337.34	350.03	2.94407	5.65728e-24	1.40909e-21
Plin2	Merged-chr4-86690673-1	chr4	86689228	86692118	+	229.7	dedup_wt_low/regions.txt	Intergenic	Intergenic	Intergenic	-20614	NM_007408	11520	Mm.381	NM_007408	ENSMUSG00000028494	AA407157|ADPH|Adfp|Adrp	perilipin 2	protein-coding	24.64	16.26	291.06	238.66	3.73727	1.2201e-23	2.89309e-21
Pdcd1	Merged-chr1-94055365-2	chr1	94050956	94059309	+	667.9	dedup_wt/regions.txt|dedup_wt_low/regions.txt	Intergenic	Intergenic	Intergenic	-2579	NM_008798	18566	Mm.5024	NM_008798	ENSMUSG00000026285	Ly101|PD-1|Pdc1	programmed cell death 1	protein-coding	336.74	305.74	1270.14	1221.75	1.95855	1.96452e-23	4.47911e-21
Scd2	Merged-chr19-44266074-3	chr19	44264240	44267815	+	123.833	dedup_wt/regions.txt|dedup_wt_low/regions.txt	Intergenic	Intergenic	Intergenic	-27649	NM_009128	20250	Mm.487021	NM_009128	ENSMUSG00000025203	Mir5114|Scd-2|mir-5114|swty	stearoyl-Coenzyme A desaturase 2	protein-coding	64.06	50.96	433.05	353.38	2.79015	6.40959e-23	1.32853e-20
Slc7a11	Merged-chr3-50607324-1	chr3	50605986	50608662	+	200.6	dedup_wt_low/regions.txt	Intergenic	Intergenic	Intergenic	-163711	NM_011990	26570	Mm.260988	NM_011990	ENSMUSG00000027737	9930009M05Rik|AI451155|sut|xCT	solute carrier family 7 (cationic amino acid transporter, y+ system), member 11	protein-coding	6.57	15.18	243.99	219.4	4.32553	8.6094e-23	1.7721e-20
Fabp5	Merged-chr3-10022903-1	chr3	10021679	10024127	+	239.5	dedup_wt_low/regions.txt	Intergenic	Intergenic	Intergenic	10318	NM_001272098	16592	Mm.741	NM_010634	ENSMUSG00000027533	E-FABP|Fabpe|Klbp|PA-FABP|mal1	fatty acid binding protein 5, epidermal	protein-coding	32.85	24.94	297.33	255.4	3.28334	1.71209e-22	3.4058e-20
Cxcl16	Merged-chr11-70467699-3	chr11	70464556	70470379	+	229.2	dedup_wt/regions.txt|dedup_wt_low/regions.txt	Intergenic	Intergenic	B3|SINE|B2	-7483	NR_151497	66102	Mm.425692	NM_023158	ENSMUSG00000018920	0910001K24Rik|AV290116|BB024863|CXCL16v1|CXCL16v2|SR-PSOX|Zmynd15|b2b498Clo	chemokine (C-X-C motif) ligand 16	protein-coding	179.05	151.78	746.86	705.08	2.14137	3.27602e-22	6.22444e-20
Lpl	Merged-chr8-68953460-3	chr8	68951277	68955457	+	143.233	dedup_wt/regions.txt|dedup_wt_low/regions.txt	Intergenic	Intergenic	Intergenic	72812	NM_008509	16956	Mm.1514	NM_008509	ENSMUSG00000015568	-	lipoprotein lipase	protein-coding	83.77	50.96	513.86	399.43	2.79162	4.00117e-22	7.50599e-20
Spp1	Merged-chr5-104426192-2	chr5	104425117	104427645	+	185.5	dedup_wt/regions.txt|dedup_wt_low/regions.txt	Intergenic	Intergenic	Intergenic	-8730	NM_001204201	20750	Mm.288474	NM_009263	ENSMUSG00000029304	2AR|Apl-1|BNSP|BSPI|Bsp|ETA-1|Eta|OP|Opn|Opnl|Ric|Spp-1	secreted phosphoprotein 1	protein-coding	70.63	41.2	375	395.25	2.82117	5.74577e-22	1.05126e-19
Noct	Merged-chr3-51196424-1	chr3	51194808	51198040	+	243	dedup_wt_low/regions.txt	Intergenic	Intergenic	B2_Mm2|SINE|B2	-28023	NM_009834	12457	Mm.86541	NM_009834	ENSMUSG00000023087	AU043840|Ccr4|Ccrn4l	nocturnin	protein-coding	29.57	31.44	315.38	245.36	3.19537	1.12629e-21	2.01103e-19
Fgr	Merged-chr4-132961054-3	chr4	132958414	132963993	+	261.567	dedup_wt/regions.txt|dedup_wt_low/regions.txt	Intergenic	Intergenic	Intergenic	-12892	NM_010208	14191	Mm.271665	NM_010208	ENSMUSG00000028874	Ali18|Mhdaali18	FGR proto-oncogene, Src family tyrosine kinase	protein-coding	218.47	173.47	811.19	837.39	2.08169	1.42154e-21	2.49317e-19
Rilpl2	Merged-chr5-124479433-2	chr5	124477391	124481579	+	458.15	dedup_wt/regions.txt|dedup_wt_low/regions.txt	Intergenic	Intergenic	B1_Mus2|SINE|Alu	-1250	NM_030259	80291	Mm.425280	NM_030259	ENSMUSG00000029401	-	Rab interacting lysosomal protein-like 2	protein-coding	218.47	182.14	973.59	784.63	2.14082	1.48682e-21	2.59231e-19
Cd72	Merged-chr4-43466063-2	chr4	43464503	43467845	+	248.1	dedup_wt/regions.txt|dedup_wt_low/regions.txt	Intergenic	Intergenic	Intergenic	-11548	NM_001110320	12517	Mm.188157	NM_007654	ENSMUSG00000028459	CD72c|Ly-19|Ly-32|Ly-m19|Lyb-2	CD72 antigen	protein-coding	106.77	88.9	511.51	474.8	2.34444	1.79904e-21	3.1002e-19
Plxnc1	Merged-chr10-94961430-2	chr10	94960279	94962400	+	114.7	dedup_wt/regions.txt|dedup_wt_low/regions.txt	Intergenic	Intergenic	Intergenic	-16494	NM_018797	54712	Mm.256712	NM_018797	ENSMUSG00000074785	2510048K12Rik|AW742158|CD232|Vespr	plexin C1	protein-coding	29.57	20.6	265.17	231.96	3.34329	3.23007e-21	5.50225e-19
Inf2	Merged-chr12-112581351-1	chr12	112580300	112582402	+	186.3	dedup_wt_low/regions.txt	Intergenic	Intergenic	Intergenic	-7433	NM_198411	70435	Mm.250193	NM_198411	ENSMUSG00000037679	2610204M08Rik|AA589465|AW125550|EG629699	inverted formin, FH2 and WH2 domain containing	protein-coding	16.43	11.93	233.79	195.95	3.95741	3.69966e-21	6.23057e-19
Ch25h	Merged-chr19-34436186-1	chr19	34435151	34437221	+	178.6	dedup_wt_low/regions.txt	Intergenic	Intergenic	Intergenic	38962	NM_009890	12642	Mm.30824	NM_009890	ENSMUSG00000050370	AI462618|m25OH	cholesterol 25-hydroxylase	protein-coding	4.93	9.76	214.96	196.79	4.7309	7.32705e-21	1.17391e-18
Id3	Merged-chr4-136123394-1	chr4	136122393	136124396	+	199.9	dedup_wt_low/regions.txt	Intergenic	Intergenic	(TG)n|Simple_repeat|Simple_repeat	-20428	NM_008321	15903	Mm.110	NM_008321	ENSMUSG00000007872	Hlh462|Idb3|bHLHb25	inhibitor of DNA binding 3	protein-coding	8.21	3.25	262.81	197.62	5.44428	1.05153e-20	1.64907e-18
Bcar3	Merged-chr3-122372781-2	chr3	122371466	122374167	+	192.1	dedup_wt/regions.txt|dedup_wt_low/regions.txt	Intergenic	Intergenic	Intergenic	-46941	NM_013867	29815	Mm.45815	NM_013867	ENSMUSG00000028121	AI131758|AND-34	breast cancer anti-estrogen resistance 3	protein-coding	52.56	78.06	401.67	386.87	2.56828	1.10192e-20	1.719e-18
Tcim	Merged-chr8-24432468-2	chr8	24430627	24433743	+	176.8	dedup_wt/regions.txt|dedup_wt_low/regions.txt	Intergenic	Intergenic	Intergenic	6761	NM_026931	69068	Mm.25775	NM_026931	ENSMUSG00000056313	1110065B09Rik|1810011O10Rik|AW121743|AW321058	transcriptional and immune response regulator	protein-coding	64.06	68.3	390.69	340.82	2.46228	1.12185e-19	1.52531e-17
Cxcl13	Merged-chr5-95935491-2	chr5	95933850	95937659	+	138.1	dedup_wt/regions.txt|dedup_wt_low/regions.txt	Intergenic	Intergenic	Intergenic	-21185	NM_018866	55985	Mm.10116	NM_018866	ENSMUSG00000023078	4631412M08Rik|ANGIE2|Angie|BCA-1|BLC|BLR1L|Scyb13	chemokine (C-X-C motif) ligand 13	protein-coding	50.92	40.11	304.39	283.04	2.70873	1.82518e-19	2.40437e-17
Rpl21	Merged-chr5-146821041-3	chr5	146818157	146823275	+	251.533	dedup_wt/regions.txt|dedup_wt_low/regions.txt	Intergenic	Intergenic	B2_Mm2|SINE|B2	-12174	NM_019647	19933	Mm.316592	NM_019647	ENSMUSG00000041453	8430440E03Rik|L21	ribosomal protein L21	protein-coding	195.47	142.03	807.27	660.7	2.13348	3.70684e-19	4.81705e-17
Cxcl13	Merged-chr5-95898528-2	chr5	95896607	95900300	+	118.95	dedup_wt/regions.txt|dedup_wt_low/regions.txt	Intergenic	Intergenic	Lx5c|LINE|L1	-58486	NM_018866	55985	Mm.10116	NM_018866	ENSMUSG00000023078	4631412M08Rik|ANGIE2|Angie|BCA-1|BLC|BLR1L|Scyb13	chemokine (C-X-C motif) ligand 13	protein-coding	29.57	35.78	300.47	226.1	2.99536	3.81487e-19	4.89493e-17
Tpd52	Merged-chr3-9030777-5	chr3	9026804	9036152	+	303.3	dedup_wt/regions.txt|dedup_wt_low/regions.txt	Intergenic	Intergenic	RLTR28|LTR|ERVL	-26755	NM_009412	21985	Mm.371590	NM_009412	ENSMUSG00000027506	AI043038|mD52	tumor protein D52	protein-coding	469.79	369.7	1468.62	1412.68	1.78468	7.933e-19	9.83825e-17
Itga5	Merged-chr15-103382526-1	chr15	103381652	103383401	+	151.3	dedup_wt_low/regions.txt	Intergenic	Intergenic	Intergenic	-15735	NM_010577	16402	Mm.16234	NM_010577	ENSMUSG00000000555	Cd49e|Fnra|VLA5	integrin alpha 5 (fibronectin receptor alpha)	protein-coding	6.57	7.59	188.28	160.78	4.60651	2.35826e-18	2.68394e-16
Mcemp1	Merged-chr8-3664699-2	chr8	3663621	3665404	+	104.6	dedup_wt/regions.txt|dedup_wt_low/regions.txt	Intergenic	Intergenic	Intergenic	-1250	NM_026985	69189	Mm.175176	NM_026985	ENSMUSG00000013974	1810033B17Rik	mast cell expressed membrane protein 1	protein-coding	23	32.53	236.92	217.72	3.00364	2.9561e-18	3.33152e-16
Rassf3	Merged-chr10-121483989-1	chr10	121482976	121485003	+	220.2	dedup_wt_low/regions.txt	Intergenic	Intergenic	B2_Mm2|SINE|B2	-7739	NM_138956	192678	Mm.41265	NM_138956	ENSMUSG00000025795	AW212023|AW322379	Ras association (RalGDS/AF-6) domain family member 3	protein-coding	42.71	35.78	258.89	249.54	2.71011	5.44342e-18	6.00124e-16
Hcar2	Merged-chr5-123832098-1	chr5	123831000	123833197	+	240.2	dedup_wt_low/regions.txt	Intergenic	Intergenic	Intergenic	33418	NM_030701	80885	Mm.440567	NM_030701	ENSMUSG00000045502	Gpr109a|Gpr109b|HM74|Niacr1|PUMA-G|Pumag|mHM74b	hydroxycarboxylic acid receptor 2	protein-coding	41.07	47.7	301.26	252.89	2.63115	7.28453e-18	7.88005e-16
Pvr	Merged-chr7-19934513-3	chr7	19932652	19936335	+	149.533	dedup_wt/regions.txt|dedup_wt_low/regions.txt	Intergenic	Intergenic	RMER15|LTR|ERVL	-13350	NM_027514	52118	Mm.227506	NM_027514	ENSMUSG00000040511	3830421F03Rik|CD155|D7Ertd458e|HVED|PVS|Taa1|Tage4|mE4|necl-5	poliovirus receptor	protein-coding	111.7	62.88	474.63	424.56	2.39449	1.33784e-17	1.38166e-15
Atp2a1	Merged-chr7-126465647-3	chr7	126464084	126466954	+	72.6333	dedup_wt/regions.txt|dedup_wt_low/regions.txt	Intergenic	Intergenic	Intergenic	-2446	NM_007504	11937	Mm.35134	NM_007504	ENSMUSG00000030730	SERCA1	ATPase, Ca++ transporting, cardiac muscle, fast twitch 1	protein-coding	41.07	42.28	298.9	236.14	2.68069	1.38009e-17	1.41543e-15
Tcim	Merged-chr8-24422069-2	chr8	24418615	24425438	+	740	dedup_wt/regions.txt|dedup_wt_low/regions.txt	Intergenic	Intergenic	Intergenic	16920	NM_026931	69068	Mm.25775	NM_026931	ENSMUSG00000056313	1110065B09Rik|1810011O10Rik|AW121743|AW321058	transcriptional and immune response regulator	protein-coding	450.08	366.45	1359.57	1279.53	1.69745	2.17839e-17	2.19617e-15
Ch25h	Merged-chr19-34421129-1	chr19	34420240	34422018	+	156.5	dedup_wt_low/regions.txt	Intergenic	Intergenic	MIRb|SINE|MIR	54019	NM_009890	12642	Mm.30824	NM_009890	ENSMUSG00000050370	AI462618|m25OH	cholesterol 25-hydroxylase	protein-coding	19.71	15.18	202.41	158.27	3.39644	7.61277e-17	7.02936e-15
Cxcr4	Merged-chr1-128713111-1	chr1	128712348	128713875	+	148.1	dedup_wt_low/regions.txt	Intergenic	Intergenic	Intergenic	-120812	NM_009911	12767	Mm.1401	NM_009911	ENSMUSG00000045382	CD184|CXC-R4|CXCR-4|Cmkar4|LESTR|PB-CKR|PBSF/SDF-1|Sdf1r|b2b220Clo	chemokine (C-X-C motif) receptor 4	protein-coding	21.35	6.51	171.03	171.66	3.73623	1.38739e-16	1.22388e-14
Lpl	Merged-chr8-68914586-1	chr8	68913445	68915727	+	155.8	dedup_wt_low/regions.txt	Intergenic	Intergenic	Intergenic	34031	NM_008509	16956	Mm.1514	NM_008509	ENSMUSG00000015568	-	lipoprotein lipase	protein-coding	14.78	21.68	192.99	166.64	3.26576	1.48583e-16	1.2915e-14
Rxrg	Merged-chr1-167554229-1	chr1	167553458	167555001	+	167.7	dedup_wt_low/regions.txt	Intergenic	Intergenic	Intergenic	-44133	NM_009107	20183	Mm.3475	NM_009107	ENSMUSG00000015843	Nr2b3	retinoid X receptor gamma	protein-coding	29.57	24.94	198.48	189.25	2.84599	8.35109e-16	6.54832e-14
Cd248	Merged-chr19-5073881-1	chr19	5073161	5074601	+	124.3	dedup_wt_low/regions.txt	Intergenic	Intergenic	Intergenic	5803	NM_054042	70445	Mm.29597	NM_054042	ENSMUSG00000056481	2610111G01Rik|AI842296|Cd164l1|Tem1	CD248 antigen, endosialin	protein-coding	8.21	6.51	163.96	122.26	4.30992	1.86585e-15	1.39656e-13
Pmaip1	Merged-chr18-66477173-2	chr18	66473885	66479903	+	408.3	dedup_wt/regions.txt|dedup_wt_low/regions.txt	Intergenic	Intergenic	Intergenic	18290	NM_021451	58801	Mm.271878	NM_021451	ENSMUSG00000024521	Noxa	phorbol-12-myristate-13-acetate-induced protein 1	protein-coding	261.18	187.56	767.26	774.59	1.79172	2.04519e-15	1.51928e-13
Slamf7	Merged-chr1-171658729-2	chr1	171657568	171659286	+	92	dedup_wt/regions.txt|dedup_wt_low/regions.txt	Intergenic	Intergenic	Intergenic	-5390	NM_144539	75345	Mm.164642	NM_144539	ENSMUSG00000038179	19A|19A24|4930560D03Rik|CRACC|CS1	SLAM family member 7	protein-coding	32.85	32.53	206.33	202.65	2.64604	2.74067e-15	1.9813e-13
Igf1	Merged-chr10-87831037-1	chr10	87830166	87831908	+	118.3	dedup_wt_low/regions.txt	Intergenic	Intergenic	Intergenic	-27228	NM_001314010	16000	Mm.268521	NM_010512	ENSMUSG00000020053	C730016P09Rik|Igf-1|Igf-I	insulin-like growth factor 1	protein-coding	8.21	7.59	139.64	133.98	4.12345	2.90054e-15	2.0867e-13
A530013C23Rik	Merged-chr2-167715714-2	chr2	167712652	167718082	+	354.4	dedup_wt/regions.txt|dedup_wt_low/regions.txt	Intergenic	Intergenic	Intergenic	24190	NR_015500	329562	Mm.123101	NM_177851	ENSMUSG00000006462	-	RIKEN cDNA A530013C23 gene	ncRNA	236.54	200.57	706.85	685.82	1.67798	6.35147e-15	4.36793e-13
Igf1	Merged-chr10-87696222-1	chr10	87694955	87697489	+	148.1	dedup_wt_low/regions.txt	Intergenic	Intergenic	Intergenic	-162043	NM_001314010	16000	Mm.268521	NM_010512	ENSMUSG00000020053	C730016P09Rik|Igf-1|Igf-I	insulin-like growth factor 1	protein-coding	0	4.34	173.38	169.15	6.05242	1.37746e-14	8.97315e-13
Cpd	Merged-chr11-76857377-1	chr11	76856713	76858041	+	122.2	dedup_wt_low/regions.txt	Intergenic	Intergenic	Intergenic	-10369	NM_007754	12874	Mm.276736	NM_007754	ENSMUSG00000020841	AA960140|AW322530|D830034L15Rik	carboxypeptidase D	protein-coding	16.43	9.76	136.51	146.54	3.48882	1.43213e-14	9.30885e-13
Pianp	Merged-chr6-124993406-1	chr6	124992706	124994106	+	119	dedup_wt_low/regions.txt	Intergenic	Intergenic	PB1D11|SINE|Alu	-3314	NM_175696	319352	Mm.295327	NM_175696	ENSMUSG00000030329	AI255183|AU067746|C530028O21Rik|Panp	PILR alpha associated neural protein	protein-coding	4.93	3.25	139.64	136.49	5.13167	1.67461e-14	1.08138e-12
Cox6a2	Merged-chr7-128209484-2	chr7	128207876	128210669	+	127.35	dedup_wt/regions.txt|dedup_wt_low/regions.txt	Intergenic	Intergenic	Intergenic	-2906	NM_009943	12862	Mm.43824	NM_009943	ENSMUSG00000030785	CoxVIaH|VIaH	cytochrome c oxidase subunit 6A2	protein-coding	57.49	75.89	363.23	271.31	2.23429	1.98654e-14	1.26626e-12
Psen2	Merged-chr1-180261538-2	chr1	180259471	180264408	+	369.8	dedup_wt/regions.txt|dedup_wt_low/regions.txt	Intergenic	Intergenic	MTD|LTR|ERVL-MaLR	-5639	NM_001128605	19165	Mm.330850	NM_011183	ENSMUSG00000010609	ALG-3|Ad4h|Alg3|PS-2|PS2|Psnl2|STM2	presenilin 2	protein-coding	252.96	176.72	741.37	700.06	1.75812	2.73063e-14	1.70462e-12
Gpx3	Merged-chr11-54884983-1	chr11	54883993	54885974	+	150.6	dedup_wt_low/regions.txt	Intergenic	Intergenic	Intergenic	-17871	NM_001329860	14778	Mm.200916	NM_008161	ENSMUSG00000018339	AA960521|EGPx|GPx|GSHPx-3|GSHPx-P	glutathione peroxidase 3	protein-coding	31.21	19.52	176.52	171.66	2.8204	3.62903e-14	2.20872e-12
Pim1	Merged-chr17-29432307-2	chr17	29431273	29432996	+	98.3	dedup_wt/regions.txt|dedup_wt_low/regions.txt	Intergenic	Intergenic	MIRb|SINE|MIR	-58651	NM_008842	18712	Mm.328931	NM_008842	ENSMUSG00000024014	Pim-1	proviral integration site 1	protein-coding	41.07	31.44	214.96	193.44	2.51534	4.26169e-14	2.5622e-12
Csf1	Merged-chr3-107728832-1	chr3	107727867	107729798	+	151.3	dedup_wt_low/regions.txt	Intergenic	Intergenic	Intergenic	31637	NM_001113529	12977	Mm.795	NM_007778	ENSMUSG00000014599	C87615|Csfm|MCSF|op	colony stimulating factor 1 (macrophage)	protein-coding	18.07	30.36	175.73	174.18	2.80941	4.34692e-14	2.60815e-12
Sik1	Merged-chr17-31834316-2	chr17	31833310	31835608	+	129.15	dedup_wt/regions.txt|dedup_wt_low/regions.txt	Intergenic	Intergenic	Intergenic	21345	NM_010831	17691	Mm.290941	NM_010831	ENSMUSG00000024042	Hrt-20|Msk|Sik|Sik-1|Snf1lk	salt inducible kinase 1	protein-coding	68.99	47.7	274.58	261.27	2.22373	5.72682e-14	3.35881e-12
Rassf3	Merged-chr10-121506525-2	chr10	121504752	121508276	+	434.05	dedup_wt/regions.txt|dedup_wt_low/regions.txt	Intergenic	Intergenic	ID_B1|SINE|B4	-30264	NM_138956	192678	Mm.41265	NM_138956	ENSMUSG00000025795	AW212023|AW322379	Ras association (RalGDS/AF-6) domain family member 3	protein-coding	275.96	213.58	817.47	713.46	1.6532	9.47577e-14	5.40119e-12
Adora1	Merged-chr1-134261486-2	chr1	134260060	134263039	+	261.25	dedup_wt/regions.txt|dedup_wt_low/regions.txt	Intergenic	Intergenic	B1_Mus1|SINE|Alu	-26092	NM_001039510	11539	Mm.298908	NM_009629	ENSMUSG00000042429	A1-AR|A1AR|A1R|AA1R|AI848715|ARA1|BB176431|Ri	adenosine A1 receptor	protein-coding	160.98	116.01	499.74	467.26	1.81833	1.17452e-13	6.54374e-12
Plekhh2	Merged-chr17-84510734-2	chr17	84508864	84512604	+	321.5	dedup_wt/regions.txt|dedup_wt_low/regions.txt	Intergenic	Intergenic	Intergenic	-1161	NM_177606	213556	Mm.215159	NM_177606	ENSMUSG00000040852	AI256725|E030001K05|mKIAA2028	pleckstrin homology domain containing, family H (with MyTH4 domain) member 2	protein-coding	208.61	151.78	605.65	578.64	1.72857	1.35327e-13	7.46942e-12
Rassf3	Merged-chr10-121488626-2	chr10	121486855	121490423	+	404.15	dedup_wt/regions.txt|dedup_wt_low/regions.txt	Intergenic	Intergenic	Intergenic	-12389	NM_138956	192678	Mm.41265	NM_138956	ENSMUSG00000025795	AW212023|AW322379	Ras association (RalGDS/AF-6) domain family member 3	protein-coding	261.18	171.3	778.24	682.47	1.76899	1.9704e-13	1.04598e-11
Chn1os3	Merged-chr2-73592544-1	chr2	73591793	73593296	+	101.9	dedup_wt_low/regions.txt	Intergenic	Intergenic	Intergenic	-3982	NR_040623	329427	Mm.491618	NR_040623	ENSMUSG00000086544	Gm13704	chimerin 1, opposite strand 3	ncRNA	4.93	8.67	110.62	124.77	4.04984	2.25966e-13	1.18963e-11
Hpcal1	Merged-chr12-17682399-2	chr12	17681342	17683339	+	113.6	dedup_wt/regions.txt|dedup_wt_low/regions.txt	Intergenic	Intergenic	Intergenic	-8469	NM_001361645	53602	Mm.313619	NM_016677	ENSMUSG00000071379	NVL-3|NVP-3|Nvp3|VILIP3|Vnsl3|Vsnl3	hippocalcin-like 1	protein-coding	49.28	43.37	228.3	209.35	2.24958	4.408e-13	2.20698e-11
Rap2b	Merged-chr3-61409778-1	chr3	61409047	61410510	+	130.6	dedup_wt_low/regions.txt	Intergenic	Intergenic	Intergenic	45271	NM_028712	74012	Mm.422674	NM_028712	ENSMUSG00000036894	4021402C18Rik|AA408554	RAP2B, member of RAS oncogene family	protein-coding	26.28	18.43	163.96	137.33	2.78454	1.32825e-12	6.23918e-11
Fcgr4	Merged-chr1-171018057-2	chr1	171015803	171019881	+	367.35	dedup_wt/regions.txt|dedup_wt_low/regions.txt	Intergenic	Intergenic	Intergenic	-1084	NM_144559	246256	Mm.251254	NM_144559	ENSMUSG00000059089	4833442P21Rik|CD16-2|FcgRIV|FcgammaRIV|Fcgr3a|Fcrl3	Fc receptor, IgG, low affinity IV	protein-coding	262.82	203.82	688.02	679.12	1.55936	1.45453e-12	6.80004e-11
Cd44	Merged-chr2-102968219-2	chr2	102966888	102969420	+	174.1	dedup_wt/regions.txt|dedup_wt_low/regions.txt	Intergenic	Intergenic	Intergenic	-66489	NM_001177785	12505	Mm.423621	NM_009851	ENSMUSG00000005087	AU023126|AW121933|AW146109|HERMES|Ly-24|Pgp-1	CD44 antigen	protein-coding	103.49	75.89	328.71	326.58	1.88635	1.73047e-12	7.96447e-11
Csf1	Merged-chr3-107778205-2	chr3	107777283	107779087	+	175.9	dedup_wt/regions.txt|dedup_wt_low/regions.txt	Intergenic	Intergenic	Intergenic	-17716	NM_001113530	12977	Mm.795	NM_007778	ENSMUSG00000014599	C87615|Csfm|MCSF|op	colony stimulating factor 1 (macrophage)	protein-coding	101.84	78.06	337.34	315.7	1.87494	1.7595e-12	8.07301e-11
Arl5c	Merged-chr11-97996979-2	chr11	97994012	98000461	+	993.35	dedup_wt/regions.txt|dedup_wt_low/regions.txt	Intergenic	Intergenic	Intergenic	-1063	NM_207231	217151	Mm.277896	NM_207231	ENSMUSG00000038352	Arl12|BC065791	ADP-ribosylation factor-like 5C	protein-coding	719.47	598.46	1692.99	1640.45	1.34183	2.1585e-12	9.76763e-11
Zfp503	Merged-chr14-22002873-2	chr14	22002050	22003977	+	91.05	dedup_wt/regions.txt|dedup_wt_low/regions.txt	Intergenic	Intergenic	Intergenic	-13412	NM_145459	218820	Mm.292401	NM_145459	ENSMUSG00000039081	AI181838|B830002A16Rik|Nolz-1|Nolz1|Znf503	zinc finger protein 503	protein-coding	39.42	39.03	189.85	188.41	2.27029	3.47953e-12	1.51222e-10
Metrnl	Merged-chr11-121743548-2	chr11	121741792	121744378	+	71.765	dedup_wt/regions.txt|dedup_wt_low/regions.txt	Intergenic	Intergenic	Intergenic	40658	NM_144797	210029	Mm.153566	NM_144797	ENSMUSG00000039208	9430048M07Rik|BC019776	meteorin, glial cell differentiation regulator-like	protein-coding	31.21	19.52	167.89	142.36	2.65275	4.32793e-12	1.85376e-10
Nfil3	Merged-chr13-52985549-1	chr13	52984516	52986583	+	109.9	dedup_wt_low/regions.txt	Intergenic	Intergenic	Intergenic	-4510	NM_017373	18030	Mm.136604	NM_017373	ENSMUSG00000056749	AV225605|E4BP4	nuclear factor, interleukin 3, regulated	protein-coding	16.43	14.09	145.92	107.19	3.06751	6.00831e-12	2.52247e-10
Bambi	Merged-chr18-3762753-1	chr18	3761803	3763704	+	91.4	dedup_wt_low/regions.txt	Intergenic	Intergenic	Intergenic	254796	NM_026505	68010	Mm.284863	NM_026505	ENSMUSG00000024232	2610003H06Rik	BMP and activin membrane-bound inhibitor	protein-coding	4.93	10.84	101.2	110.54	3.66595	7.05018e-12	2.8983e-10
Gpr132	Merged-chr12-112866647-2	chr12	112865130	112868164	+	237	dedup_wt/regions.txt|dedup_wt_low/regions.txt	Intergenic	Intergenic	Intergenic	-5731	NM_019925	56696	Mm.20455	NM_019925	ENSMUSG00000021298	G2a	G protein-coupled receptor 132	protein-coding	152.76	109.5	401.67	449.68	1.7133	1.04241e-11	4.18657e-10
Bcar3	Merged-chr3-122375249-2	chr3	122374460	122375849	+	49.55	dedup_wt/regions.txt|dedup_wt_low/regions.txt	Intergenic	Intergenic	Intergenic	-44603	NM_013867	29815	Mm.45815	NM_013867	ENSMUSG00000028121	AI131758|AND-34	breast cancer anti-estrogen resistance 3	protein-coding	18.07	16.26	124.74	125.61	2.87638	1.05619e-11	4.23045e-10
St14	Merged-chr9-31145362-2	chr9	31143993	31146756	+	209.6	dedup_wt/regions.txt|dedup_wt_low/regions.txt	Intergenic	Intergenic	Intergenic	-13575	NM_011176	19143	Mm.243926	NM_011176	ENSMUSG00000031995	Epithin|MT-SP1|Prss14|Tmprss14|mCAP3|matriptase	suppression of tumorigenicity 14 (colon carcinoma)	protein-coding	126.48	116.01	366.37	391.9	1.64899	1.37794e-11	5.42393e-10
Morrbid	Merged-chr2-128444803-1	chr2	128444146	128445460	+	92.4	dedup_wt_low/regions.txt	Intergenic	Intergenic	Intergenic	-15452	NR_028590	100043424	Mm.297222	NR_028589		Gm14005|Mir4435-2hg	myeloid RNA regulator of BCL2L11 induced cell death	ncRNA	3.29	8.67	134.94	77.04	4.05172	2.06171e-11	7.92597e-10
Tmsb10	Merged-chr6-72938115-1	chr6	72937259	72938972	+	154.8	dedup_wt_low/regions.txt	Intergenic	Intergenic	Intergenic	20117	NM_001039392	19240	Mm.3532	NM_025284	ENSMUSG00000079523	Ptmb10|Tb10	thymosin, beta 10	protein-coding	41.07	36.86	180.44	177.53	2.20791	2.44314e-11	9.2602e-10
Noct	Merged-chr3-51210148-1	chr3	51209431	51210865	+	98.7	dedup_wt_low/regions.txt	Intergenic	Intergenic	B4A|SINE|B4	-14299	NM_009834	12457	Mm.86541	NM_009834	ENSMUSG00000023087	AU043840|Ccr4|Ccrn4l	nocturnin	protein-coding	13.14	15.18	112.97	115.56	2.99832	2.61584e-11	9.83929e-10
Anxa2	Merged-chr9-69440688-1	chr9	69439916	69441460	+	97	dedup_wt_low/regions.txt	Intergenic	Intergenic	B4A|SINE|B4	-12995	NM_007585	12306	Mm.238343	NM_007585	ENSMUSG00000032231	AW215814|Cal1h	annexin A2	protein-coding	14.78	9.76	128.66	94.63	3.22821	2.81449e-11	1.05463e-09
Noct	Merged-chr3-50848805-1	chr3	50847613	50849997	+	81.9	dedup_wt_low/regions.txt	Intergenic	Intergenic	Intergenic	-375642	NM_009834	12457	Mm.86541	NM_009834	ENSMUSG00000023087	AU043840|Ccr4|Ccrn4l	nocturnin	protein-coding	6.57	5.42	101.99	87.09	4.00216	3.08584e-11	1.14761e-09
Fgr	Merged-chr4-132951021-1	chr4	132950576	132951467	+	84.4	dedup_wt_low/regions.txt	Intergenic	Intergenic	Intergenic	-23074	NM_010208	14191	Mm.271665	NM_010208	ENSMUSG00000028874	Ali18|Mhdaali18	FGR proto-oncogene, Src family tyrosine kinase	protein-coding	11.5	6.51	101.99	92.95	3.49866	5.79423e-11	2.06917e-09
Susd1	Merged-chr4-59439875-2	chr4	59437798	59442079	+	254.8	dedup_wt/regions.txt|dedup_wt_low/regions.txt	Intergenic	Intergenic	MT2B|LTR|ERVL	-1305	NM_001163288	634731	Mm.483589	NM_001163288	ENSMUSG00000038578	A530080P10|Gm12528	sushi domain containing 1	protein-coding	172.48	105.16	524.06	402.78	1.75734	1.29803e-10	4.37697e-09
Lgals3	Merged-chr14-47351341-2	chr14	47350231	47352862	+	153.85	dedup_wt/regions.txt|dedup_wt_low/regions.txt	Intergenic	Intergenic	RLTR1B|LTR|ERV1	-22314	NM_010705	16854	Mm.248615	NM_010705	ENSMUSG00000050335	GBP|L-34|Mac-2|gal3	lectin, galactose binding, soluble 3	protein-coding	96.92	85.65	282.43	305.65	1.6943	1.42869e-10	4.77949e-09
Rap2b	Merged-chr3-61407369-1	chr3	61406822	61407917	+	87.9	dedup_wt_low/regions.txt	Intergenic	Intergenic	Lx5c|LINE|L1	42862	NM_028712	74012	Mm.422674	NM_028712	ENSMUSG00000036894	4021402C18Rik|AA408554	RAP2B, member of RAS oncogene family	protein-coding	8.21	14.09	101.99	100.49	3.12963	1.55421e-10	5.12933e-09
Ch25h	Merged-chr19-34441944-2	chr19	34441128	34442965	+	84.05	dedup_wt/regions.txt|dedup_wt_low/regions.txt	Intergenic	Intergenic	Intergenic	33102	NM_009890	12642	Mm.30824	NM_009890	ENSMUSG00000050370	AI462618|m25OH	cholesterol 25-hydroxylase	protein-coding	64.06	60.71	249.48	209.35	1.88245	1.71428e-10	5.60832e-09
Rxrg	Merged-chr1-167589164-1	chr1	167588305	167590023	+	83.3	dedup_wt_low/regions.txt	Intergenic	Intergenic	Intergenic	-9198	NM_009107	20183	Mm.3475	NM_009107	ENSMUSG00000015843	Nr2b3	retinoid X receptor gamma	protein-coding	8.21	11.93	98.06	94.63	3.2204	2.03344e-10	6.57265e-09
Fabp5	Merged-chr3-10026069-2	chr3	10024765	10027354	+	186.95	dedup_wt/regions.txt|dedup_wt_low/regions.txt	Intergenic	Intergenic	Intergenic	13474	NM_001272098	16592	Mm.741	NM_010634	ENSMUSG00000027533	E-FABP|Fabpe|Klbp|PA-FABP|mal1	fatty acid binding protein 5, epidermal	protein-coding	113.34	109.5	329.5	333.28	1.57427	2.83679e-10	8.95446e-09
Gadd45b	Merged-chr10-80940711-3	chr10	80939827	80941661	+	48.4467	dedup_wt/regions.txt|dedup_wt_low/regions.txt	Intergenic	Intergenic	Intergenic	10653	NM_008655	17873	Mm.1360	NM_008655	ENSMUSG00000015312	AI323528|Myd118	growth arrest and DNA-damage-inducible 45 beta	protein-coding	45.99	32.53	169.46	169.15	2.134	3.15362e-10	9.82893e-09
Lmna	Merged-chr3-88513540-2	chr3	88512974	88514218	+	74.7	dedup_wt/regions.txt|dedup_wt_low/regions.txt	Intergenic	Intergenic	Intergenic	-10244	NM_001111102	16905	Mm.243014	NM_019390	ENSMUSG00000028063	Dhe	lamin A	protein-coding	29.57	39.03	162.4	150.73	2.16992	5.44746e-10	1.62765e-08
AI427809	Merged-chr4-53306882-1	chr4	53306435	53307329	+	86.1	dedup_wt_low/regions.txt	Intergenic	Intergenic	Intergenic	-36650	NR_033139	381524	Mm.23351	NM_001033454	ENSMUSG00000086712	Gm1659|MeXis	expressed sequence AI427809	ncRNA	13.14	11.93	112.19	86.25	2.99517	6.10361e-10	1.8037e-08
Bcl3	Merged-chr7-19831175-2	chr7	19830197	19832297	+	184.25	dedup_wt/regions.txt|dedup_wt_low/regions.txt	Intergenic	Intergenic	Intergenic	-8492	NM_033601	12051	Mm.439658	NM_033601	ENSMUSG00000053175	AI528691|Bcl-3	B cell leukemia/lymphoma 3	protein-coding	118.27	100.83	331.85	313.18	1.56609	7.55909e-10	2.20523e-08
Pde4b	Merged-chr4-102624616-2	chr4	102623238	102625795	+	178	dedup_wt/regions.txt|dedup_wt_low/regions.txt	Intergenic	Intergenic	Intergenic	34673	NM_001177981	18578	Mm.20181	NM_019840	ENSMUSG00000028525	Dpde4|R74983|dunce	phosphodiesterase 4B, cAMP specific	protein-coding	126.48	68.3	323.22	328.26	1.7689	1.35453e-09	3.80192e-08
Tmem154	Merged-chr3-84647934-2	chr3	84647445	84648476	+	50.95	dedup_wt/regions.txt|dedup_wt_low/regions.txt	Intergenic	Intergenic	MER5B|DNA|hAT-Charlie	-18232	NM_177260	320782	Mm.107370	NM_177260	ENSMUSG00000056498	9930117H01Rik	transmembrane protein 154	protein-coding	27.92	15.18	110.62	130.63	2.53512	1.41385e-09	3.94973e-08
Gpr65	Merged-chr12-98283479-2	chr12	98282551	98284619	+	128.45	dedup_wt/regions.txt|dedup_wt_low/regions.txt	Intergenic	Intergenic	Intergenic	14950	NM_008152	14744	Mm.378924	NM_008152	ENSMUSG00000021886	Dig1|Gpcr25|TDAG8	G-protein coupled receptor 65	protein-coding	77.2	65.05	229.86	228.61	1.69875	2.65776e-09	7.09054e-08
Lox	Merged-chr18-52565979-2	chr18	52562799	52569356	+	769.45	dedup_wt/regions.txt|dedup_wt_low/regions.txt	Intergenic	Intergenic	Intergenic	-36210	NM_001286182	16948	Mm.172	NM_010728	ENSMUSG00000024529	AI893619|TSC-160|rrg	lysyl oxidase	protein-coding	591.35	552.93	1316.42	1183.23	1.12869	3.31719e-09	8.73473e-08
Flt1	Merged-chr5-147748602-1	chr5	147748226	147748978	+	70.7	dedup_wt_low/regions.txt	Intergenic	Intergenic	Intergenic	-22591	NM_001363135	14254	Mm.389712	NM_010228	ENSMUSG00000029648	AI323757|Flt-1|VEGFR-1|VEGFR1|sFlt1	FMS-like tyrosine kinase 1	protein-coding	8.21	9.76	86.3	77.04	3.16665	4.27011e-09	1.10057e-07
Acaca	Merged-chr11-84191224-1	chr11	84190462	84191986	+	92.4	dedup_wt_low/regions.txt	Intergenic	Intergenic	Intergenic	-4214	NM_133360	107476	Mm.31374	NM_133360	ENSMUSG00000020532	A530025K05Rik|Acac|Acc1|Gm738	acetyl-Coenzyme A carboxylase alpha	protein-coding	0	2.17	107.48	106.35	6.36732	4.30421e-09	1.1084e-07
Rnf149	Merged-chr1-39580176-3	chr1	39575414	39584100	+	546.867	dedup_wt/regions.txt|dedup_wt_low/regions.txt	Intergenic	Intergenic	RMER17C-int|LTR|ERVK	-2410	NM_001033135	67702	Mm.28614	NM_001033135	ENSMUSG00000048234	1600023E10Rik|AV037261|C76763|Gm15832|Greul4	ring finger protein 149	protein-coding	691.55	511.73	1485.88	1313.03	1.22257	5.23332e-09	1.32804e-07
Sdc3	Merged-chr4-130787986-1	chr4	130787035	130788937	+	142.2	dedup_wt_low/regions.txt	Intergenic	Intergenic	MT2B|LTR|ERVL	-4551	NM_011520	20970	Mm.206536	NM_011520	ENSMUSG00000025743	Synd3|mKIAA0468|syn-3	syndecan 3	protein-coding	49.28	35.78	174.95	153.24	1.97074	5.33031e-09	1.34919e-07
Nrbf2	Merged-chr10-67288008-3	chr10	67282288	67291843	+	638.433	dedup_wt/regions.txt|dedup_wt_low/regions.txt	Intergenic	Intergenic	MTD|LTR|ERVL-MaLR	-1784	NM_001036293	641340	Mm.136223	NM_001036293	ENSMUSG00000075000	NRBF-2	nuclear receptor binding factor 2	protein-coding	776.96	608.22	1682.79	1450.36	1.18111	5.75035e-09	1.44564e-07
Zfp503	Merged-chr14-21994649-2	chr14	21993395	21995896	+	143.95	dedup_wt/regions.txt|dedup_wt_low/regions.txt	Intergenic	Intergenic	Intergenic	-5044	NM_145459	218820	Mm.292401	NM_145459	ENSMUSG00000039081	AI181838|B830002A16Rik|Nolz-1|Nolz1|Znf503	zinc finger protein 503	protein-coding	100.2	61.8	281.64	241.17	1.71523	6.70573e-09	1.67587e-07
3110082I17Rik	Merged-chr5-139465911-2	chr5	139463802	139467836	+	252.2	dedup_wt/regions.txt|dedup_wt_low/regions.txt	Intergenic	Intergenic	RLTR33|LTR|ERVK	-5285	NM_028469	73212	Mm.84294	NM_028469	ENSMUSG00000053553	AW411904	RIKEN cDNA 3110082I17 gene	protein-coding	182.33	183.22	484.05	426.23	1.31626	7.89107e-09	1.94262e-07
Mirt1	Merged-chr19-53476791-1	chr19	53476173	53477409	+	60.9	dedup_wt_low/regions.txt	Intergenic	Intergenic	Intergenic	-11995	NR_028427	381232	Mm.248624	NR_028427		4833407H14Rik|5430437C04Rik|5830416P10Rik|Gm10758	myocardial infarction associated transcript 1	ncRNA	1.64	5.42	76.88	63.64	4.19048	7.9248e-09	1.94769e-07
Cxcr4	Merged-chr1-128615139-2	chr1	128614413	128616012	+	53.515	dedup_wt/regions.txt|dedup_wt_low/regions.txt	Intergenic	Intergenic	Intergenic	-22913	NM_009911	12767	Mm.1401	NM_009911	ENSMUSG00000045382	CD184|CXC-R4|CXCR-4|Cmkar4|LESTR|PB-CKR|PBSF/SDF-1|Sdf1r|b2b220Clo	chemokine (C-X-C motif) receptor 4	protein-coding	23	22.77	111.4	114.72	2.30557	9.44149e-09	2.27517e-07
Hpcal1	Merged-chr12-17658056-2	chr12	17657049	17659081	+	136.65	dedup_wt/regions.txt|dedup_wt_low/regions.txt	Intergenic	Intergenic	Intergenic	-32744	NM_001361645	53602	Mm.313619	NM_016677	ENSMUSG00000071379	NVL-3|NVP-3|Nvp3|VILIP3|Vnsl3|Vsnl3	hippocalcin-like 1	protein-coding	98.56	62.88	254.18	242.01	1.64354	1.80383e-08	4.17373e-07
Cpd	Merged-chr11-76859160-1	chr11	76858781	76859539	+	65.1	dedup_wt_low/regions.txt	Intergenic	Intergenic	Intergenic	-12152	NM_007754	12874	Mm.276736	NM_007754	ENSMUSG00000020841	AA960140|AW322530|D830034L15Rik	carboxypeptidase D	protein-coding	8.21	9.76	73.74	77.04	3.05102	2.255e-08	5.08198e-07
Plxnd1	Merged-chr6-116004492-3	chr6	116002259	116007921	+	352.733	dedup_wt/regions.txt|dedup_wt_low/regions.txt	Intergenic	Intergenic	Intergenic	-10085	NM_026376	67784	Mm.3085	NM_026376	ENSMUSG00000030123	6230425C21Rik|b2b1863Clo|b2b553Clo	plexin D1	protein-coding	451.72	350.19	892	896.84	1.16328	2.48476e-08	5.56256e-07
Trim25	Merged-chr11-89024308-2	chr11	89023021	89025663	+	188.95	dedup_wt/regions.txt|dedup_wt_low/regions.txt	Intergenic	Intergenic	Intergenic	24939	NM_009546	217069	Mm.248445	NM_009546	ENSMUSG00000000275	AA960166|AL022677|EFP|Zfp147	tripartite motif-containing 25	protein-coding	144.55	100.83	336.56	327.42	1.45216	2.67343e-08	5.94006e-07
Adora1	Merged-chr1-134245151-3	chr1	134243031	134247755	+	207.033	dedup_wt/regions.txt|dedup_wt_low/regions.txt	Intergenic	Intergenic	Intergenic	-9936	NM_001039510	11539	Mm.298908	NM_009629	ENSMUSG00000042429	A1-AR|A1AR|A1R|AA1R|AI848715|ARA1|BB176431|Ri	adenosine A1 receptor	protein-coding	262.82	140.94	587.6	536.77	1.49375	3.56716e-08	7.7232e-07
Ccl5	Merged-chr11-83541976-5	chr11	83532447	83551539	+	735.92	dedup_wt/regions.txt|dedup_wt_low/regions.txt	Intergenic	Intergenic	Intergenic	-11475	NM_013653	20304	Mm.284248	NM_013653	ENSMUSG00000035042	MuRantes|RANTES|SISd|Scya5|TCP228	chemokine (C-C motif) ligand 5	protein-coding	1637.7	1350.87	3068.26	2961.85	1.0143	3.57262e-08	7.72938e-07
AI427809	Merged-chr4-53353630-2	chr4	53352293	53355018	+	289.6	dedup_wt/regions.txt|dedup_wt_low/regions.txt	Intergenic	Intergenic	Intergenic	-83423	NR_033139	381524	Mm.23351	NM_001033454	ENSMUSG00000086712	Gm1659|MeXis	expressed sequence AI427809	ncRNA	234.9	170.21	514.64	473.13	1.29684	4.52419e-08	9.55787e-07
Fam189a2	Merged-chr19-24055549-1	chr19	24055002	24056096	+	56	dedup_wt_low/regions.txt	Intergenic	Intergenic	MTD|LTR|ERVL-MaLR	-24530	NM_001114174	381217	Mm.426078	NM_001114174	ENSMUSG00000071604	AI414343|AI666772|Gm967	family with sequence similarity 189, member A2	protein-coding	3.29	7.59	61.19	68.67	3.49223	5.67343e-08	1.1809e-06
Vcam1	Merged-chr3-116189447-1	chr3	116188692	116190203	+	35.6	dedup_wt/regions.txt	Intergenic	Intergenic	Intergenic	-59759	NM_011693	22329	Mm.76649	NM_011693	ENSMUSG00000027962	CD106|Vcam-1	vascular cell adhesion molecule 1	protein-coding	54.21	33.61	163.18	149.89	1.8657	6.0298e-08	1.24546e-06
Itga5	Merged-chr15-103370226-1	chr15	103369904	103370549	+	15.8	dedup_wt/regions.txt	Intergenic	Intergenic	Intergenic	-3435	NM_010577	16402	Mm.16234	NM_010577	ENSMUSG00000000555	Cd49e|Fnra|VLA5	integrin alpha 5 (fibronectin receptor alpha)	protein-coding	11.5	22.77	103.56	89.6	2.44045	6.49568e-08	1.33148e-06
Trpm6	Merged-chr19-18746237-1	chr19	18745491	18746983	+	67.2	dedup_wt_low/regions.txt	Intergenic	Intergenic	MTC|LTR|ERVL-MaLR	-3493	NM_153417	225997	Mm.215171	NM_153417	ENSMUSG00000024727	CHAK2|TRPM6/CHAK2	transient receptor potential cation channel, subfamily M, member 6	protein-coding	1.64	1.08	83.94	71.18	5.8883	7.68116e-08	1.55194e-06
Rap2b	Merged-chr3-61396769-1	chr3	61396302	61397237	+	53.6	dedup_wt_low/regions.txt	Intergenic	Intergenic	Intergenic	32262	NM_028712	74012	Mm.422674	NM_028712	ENSMUSG00000036894	4021402C18Rik|AA408554	RAP2B, member of RAS oncogene family	protein-coding	3.29	6.51	67.47	56.11	3.58606	9.16239e-08	1.82509e-06
Wfdc21	Merged-chr11-83737457-2	chr11	83735914	83739078	+	360.8	dedup_wt/regions.txt|dedup_wt_low/regions.txt	Intergenic	Intergenic	L1MA4|LINE|L1	-9444	NM_183249	66107	Mm.902	NM_183249	ENSMUSG00000051748	1100001G20Rik|Wdnm1-like	WAP four-disulfide core domain 21	protein-coding	308.81	233.1	600.94	612.97	1.17166	1.42599e-07	2.73391e-06
Sec14l2	Merged-chr11-4123113-2	chr11	4121896	4124350	+	283.05	dedup_wt/regions.txt|dedup_wt_low/regions.txt	Intergenic	Intergenic	Intergenic	-4394	NM_144520	67815	Mm.253922	NM_144520	ENSMUSG00000003585	1300013M05Rik|Spf|TAP	SEC14-like lipid binding 2	protein-coding	229.97	178.89	477.77	460.56	1.20741	1.68536e-07	3.16566e-06
Mki67	Merged-chr7-135773923-1	chr7	135773315	135774531	+	50.4	dedup_wt_low/regions.txt	Intergenic	Intergenic	Intergenic	-57544	NM_001081117	17345	Mm.4078	NM_001081117	ENSMUSG00000031004	D630048A14Rik|Ki-67|Ki67	antigen identified by monoclonal antibody Ki 67	protein-coding	1.64	6.51	58.84	57.78	3.70831	1.74731e-07	3.26959e-06
Cybb	Merged-chrX-9473984-1	chrX	9472794	9475175	+	84.7	dedup_wt_low/regions.txt	Intergenic	Intergenic	Intergenic	-4660	NM_007807	13058	Mm.200362	NM_007807	ENSMUSG00000015340	C88302|CGD91-phox|Cgd|Cyd|Nox2|gp91-1|gp91phox	cytochrome b-245, beta polypeptide	protein-coding	27.92	13.01	101.2	94.63	2.31895	1.76086e-07	3.29078e-06
Il12b	Merged-chr11-44391660-3	chr11	44389468	44393539	+	127.5	dedup_wt/regions.txt|dedup_wt_low/regions.txt	Intergenic	Intergenic	MER2|DNA|TcMar-Tigger	-8560	NM_001303244	16160	Mm.239707	NM_008352	ENSMUSG00000004296	Il-12b|Il-12p40|Il12p40|p40	interleukin 12b	protein-coding	154.41	182.14	387.55	401.95	1.22341	1.81928e-07	3.38928e-06
Id1	Merged-chr2-152741835-2	chr2	152740995	152742728	+	138.75	dedup_wt/regions.txt|dedup_wt_low/regions.txt	Intergenic	Intergenic	Intergenic	5610	NM_010495	15901	Mm.444	NM_010495	ENSMUSG00000042745	AI323524|D2Wsu140e|Idb1|bHLHb24	inhibitor of DNA binding 1, HLH protein	protein-coding	105.13	60.71	273.01	219.4	1.59613	1.99335e-07	3.68807e-06
Slc7a10	Merged-chr7-35164069-2	chr7	35162931	35165260	+	144.1	dedup_wt/regions.txt|dedup_wt_low/regions.txt	Intergenic	Intergenic	Intergenic	-22290	NM_017394	53896	Mm.35567	NM_017394	ENSMUSG00000030495	AL024237|Asc-1|D7Bwg0847e	solute carrier family 7 (cationic amino acid transporter, y+ system), member 10	protein-coding	106.77	85.65	282.43	232.79	1.43239	2.09135e-07	3.85495e-06
Igf1	Merged-chr10-87842357-1	chr10	87842107	87842607	+	50.1	dedup_wt_low/regions.txt	Intergenic	Intergenic	L1MA5|LINE|L1	-15908	NM_001314010	16000	Mm.268521	NM_010512	ENSMUSG00000020053	C730016P09Rik|Igf-1|Igf-I	insulin-like growth factor 1	protein-coding	3.29	6.51	55.7	61.13	3.50465	2.11959e-07	3.89007e-06
Cdc42ep2	Merged-chr19-5930298-1	chr19	5929818	5930778	+	23.7	dedup_wt/regions.txt	Intergenic	Intergenic	Intergenic	-5482	NM_026772	104252	Mm.491103	NM_026772	ENSMUSG00000045664	1110008C05Rik|Borg1|Cep2|D19Bwg1013e	CDC42 effector protein (Rho GTPase binding) 2	protein-coding	29.57	27.1	120.03	105.51	1.99985	2.17234e-07	3.97457e-06
Il12b	Merged-chr11-44355771-2	chr11	44354455	44356958	+	116.7	dedup_wt/regions.txt|dedup_wt_low/regions.txt	Intergenic	Intergenic	B4A|SINE|B4	-44357	NM_001303244	16160	Mm.239707	NM_008352	ENSMUSG00000004296	Il-12b|Il-12p40|Il12p40|p40	interleukin 12b	protein-coding	88.7	59.63	203.19	220.23	1.53464	2.84863e-07	5.08635e-06
Hpcal1	Merged-chr12-17679783-2	chr12	17678917	17680723	+	137.75	dedup_wt/regions.txt|dedup_wt_low/regions.txt	Intergenic	Intergenic	MTD|LTR|ERVL-MaLR	-10989	NM_001361645	53602	Mm.313619	NM_016677	ENSMUSG00000071379	NVL-3|NVP-3|Nvp3|VILIP3|Vnsl3|Vsnl3	hippocalcin-like 1	protein-coding	105.13	69.39	235.36	240.33	1.46751	3.5302e-07	6.19143e-06
Cd44	Merged-chr2-102944371-2	chr2	102941832	102947707	+	430.95	dedup_wt/regions.txt|dedup_wt_low/regions.txt	Intergenic	Intergenic	Intergenic	-43104	NM_001177785	12505	Mm.423621	NM_009851	ENSMUSG00000005087	AU023126|AW121933|AW146109|HERMES|Ly-24|Pgp-1	CD44 antigen	protein-coding	417.23	295.98	780.6	755.33	1.11446	5.27783e-07	8.85314e-06
Fblim1	Merged-chr4-141573577-2	chr4	141573191	141574072	+	41.75	dedup_wt/regions.txt|dedup_wt_low/regions.txt	Intergenic	Intergenic	LTR37A|LTR|ERV1	26293	NM_001163256	74202	Mm.490327	NM_133754	ENSMUSG00000006219	2410043F08Rik|Cal|Fblp1|Gt10|migfilin|migfilin(s)	filamin binding LIM protein 1	protein-coding	14.78	17.35	87.87	75.37	2.33159	5.64227e-07	9.42473e-06
Plpp3	Merged-chr4-105281584-1	chr4	105280936	105282233	+	53.9	dedup_wt_low/regions.txt	Intergenic	Intergenic	Intergenic	124237	NM_080555	67916	Mm.348326	NM_080555	ENSMUSG00000028517	1110003O22Rik|2610002D05Rik|AV025606|D4Bwg0538e|D4Bwg1535e|Lpp3|PRG-2|Ppab2b|Ppap2b	phospholipid phosphatase 3	protein-coding	6.57	9.76	59.62	65.32	2.89668	5.69829e-07	9.49928e-06
Tmsb10	Merged-chr6-72933516-1	chr6	72933204	72933829	+	54.6	dedup_wt_low/regions.txt	Intergenic	Intergenic	ORR1A2|LTR|ERVL-MaLR	24716	NM_001039392	19240	Mm.3532	NM_025284	ENSMUSG00000079523	Ptmb10|Tb10	thymosin, beta 10	protein-coding	11.5	6.51	58.05	68.67	2.87099	6.21054e-07	1.02609e-05
Hey1	Merged-chr3-8747496-1	chr3	8746853	8748139	+	45.2	dedup_wt_low/regions.txt	Intergenic	Intergenic	L1_Mus3|LINE|L1	-80458	NM_010423	15213	Mm.29581	NM_010423	ENSMUSG00000040289	AI316788|AI414254|CHF2|HRT1|Herp2|Hesr1|bHLHb31|hesr-1	hairy/enhancer-of-split related with YRPW motif 1	protein-coding	1.64	4.34	60.41	43.54	4.01682	6.25063e-07	1.03042e-05
Lgals3	Merged-chr14-47366110-2	chr14	47364449	47367765	+	216.95	dedup_wt/regions.txt|dedup_wt_low/regions.txt	Intergenic	Intergenic	Intergenic	-7753	NM_010705	16854	Mm.248615	NM_010705	ENSMUSG00000050335	GBP|L-34|Mac-2|gal3	lectin, galactose binding, soluble 3	protein-coding	182.33	133.35	359.31	375.15	1.23032	7.02272e-07	1.13956e-05
Gas7	Merged-chr11-67527102-2	chr11	67526534	67527754	+	79.7	dedup_wt/regions.txt|dedup_wt_low/regions.txt	Intergenic	Intergenic	Intergenic	-5854	NM_008088	14457	Mm.40338	NM_008088	ENSMUSG00000033066	AW124766|B230343A10Rik|Gas7-cb	growth arrest specific 7	protein-coding	50.92	46.62	153.77	144.87	1.62032	7.17527e-07	1.16026e-05
Fgf2	Merged-chr3-37331033-2	chr3	37328479	37333360	+	577.05	dedup_wt/regions.txt|dedup_wt_low/regions.txt	Intergenic	Intergenic	Intergenic	-17734	NM_008006	14173	Mm.473689	NM_008006	ENSMUSG00000037225	Fgf-2|Fgfb|bFGF	fibroblast growth factor 2	protein-coding	514.14	418.49	996.34	885.12	1.01678	7.37259e-07	1.18892e-05
Flt1	Merged-chr5-147758588-2	chr5	147757702	147759527	+	151.75	dedup_wt/regions.txt|dedup_wt_low/regions.txt	Intergenic	Intergenic	Intergenic	-32603	NM_001363135	14254	Mm.389712	NM_010228	ENSMUSG00000029648	AI323757|Flt-1|VEGFR-1|VEGFR1|sFlt1	FMS-like tyrosine kinase 1	protein-coding	137.98	86.73	302.82	272.99	1.37745	8.13469e-07	1.30245e-05
Gpr83	Merged-chr9-14842285-1	chr9	14841973	14842598	+	65.1	dedup_wt_low/regions.txt	Intergenic	Intergenic	L1M5|LINE|L1	-17925	NM_010287	14608	Mm.4672	NM_010287	ENSMUSG00000031932	AW045253|Gir|Gpr72|RP105|RP39|RP82	G protein-coupled receptor 83	protein-coding	16.43	10.84	87.87	61.97	2.4959	9.01315e-07	1.42861e-05
Pmaip1	Merged-chr18-66468097-2	chr18	66467007	66469251	+	148.7	dedup_wt/regions.txt|dedup_wt_low/regions.txt	Intergenic	Intergenic	Intergenic	9525	NM_021451	58801	Mm.271878	NM_021451	ENSMUSG00000024521	Noxa	phorbol-12-myristate-13-acetate-induced protein 1	protein-coding	114.98	88.9	273.01	237.82	1.33792	9.28701e-07	1.46809e-05
Cd44	Merged-chr2-102972667-2	chr2	102972232	102973238	+	36.22	dedup_wt/regions.txt|dedup_wt_low/regions.txt	Intergenic	Intergenic	Intergenic	-71070	NM_001177785	12505	Mm.423621	NM_009851	ENSMUSG00000005087	AU023126|AW121933|AW146109|HERMES|Ly-24|Pgp-1	CD44 antigen	protein-coding	18.07	15.18	96.5	67.83	2.32111	9.329e-07	1.47316e-05
Pim1	Merged-chr17-29437087-1	chr17	29436837	29437337	+	43.8	dedup_wt_low/regions.txt	Intergenic	Intergenic	Intergenic	-53698	NM_008842	18712	Mm.328931	NM_008842	ENSMUSG00000024014	Pim-1	proviral integration site 1	protein-coding	4.93	3.25	54.13	46.06	3.66312	1.04265e-06	1.62653e-05
Scd2	Merged-chr19-44282673-3	chr19	44280554	44285406	+	226.9	dedup_wt/regions.txt|dedup_wt_low/regions.txt	Intergenic	Intergenic	ID4|SINE|ID	-10696	NM_009128	20250	Mm.487021	NM_009128	ENSMUSG00000025203	Mir5114|Scd-2|mir-5114|swty	stearoyl-Coenzyme A desaturase 2	protein-coding	295.67	208.16	628.4	504.95	1.17917	1.07119e-06	1.66668e-05
AI427809	Merged-chr4-53304045-2	chr4	53302978	53305137	+	170	dedup_wt/regions.txt|dedup_wt_low/regions.txt	Intergenic	Intergenic	MIR3|SINE|MIR	-33825	NR_033139	381524	Mm.23351	NM_001033454	ENSMUSG00000086712	Gm1659|MeXis	expressed sequence AI427809	ncRNA	142.91	98.66	302.04	285.55	1.29858	1.14967e-06	1.77203e-05
4933432I03Rik	Merged-chr14-103037736-1	chr14	103037486	103037986	+	50.1	dedup_wt_low/regions.txt	Intergenic	Intergenic	Intergenic	-3933	NR_045657	71264	Mm.399572	NR_045657	ENSMUSG00000114980	-	RIKEN cDNA 4933432I03 gene	ncRNA	11.5	4.34	54.13	62.8	2.9783	1.2725e-06	1.94618e-05
Tnfsf8	Merged-chr4-63942767-2	chr4	63942101	63943548	+	48.05	dedup_wt/regions.txt|dedup_wt_low/regions.txt	Intergenic	Intergenic	Intergenic	-81540	NM_009403	21949	Mm.4664	NM_009403	ENSMUSG00000028362	CD153|CD30LG|Cd30l|Tnlg3a	tumor necrosis factor (ligand) superfamily, member 8	protein-coding	45.99	31.44	119.25	135.66	1.74431	1.38865e-06	2.10428e-05
BC030867	Merged-chr11-102245477-1	chr11	102245071	102245883	+	10.7	dedup_wt/regions.txt	Intergenic	Intergenic	Intergenic	-3405	NM_153544	217216	Mm.247335	NM_153544	ENSMUSG00000034773	-	cDNA sequence BC030867	protein-coding	8.21	15.18	87.87	56.11	2.57154	1.42538e-06	2.14894e-05
Clspn	Merged-chr4-126553199-1	chr4	126552514	126553885	+	27.1	dedup_wt/regions.txt	Intergenic	Intergenic	Intergenic	-3781	NM_175554	269582	Mm.243962	NM_175554	ENSMUSG00000042489	B130025E01|C85083|E130314M08Rik	claspin	protein-coding	39.42	26.02	109.83	115.56	1.81355	1.94575e-06	2.83262e-05
Tafa3	Merged-chr3-104755014-2	chr3	104754463	104755620	+	61.7	dedup_wt/regions.txt|dedup_wt_low/regions.txt	Intergenic	Intergenic	Intergenic	22506	NM_183224	329731	Mm.389494	NM_183224	ENSMUSG00000055865	7530404M11Rik|Fam19a3|Sam3|Tafa-3	TAFA chemokine like family member 3	protein-coding	36.14	32.53	117.68	111.37	1.74585	2.11181e-06	3.04298e-05
Rap2b	Merged-chr3-61414036-1	chr3	61413786	61414286	+	42.4	dedup_wt_low/regions.txt	Intergenic	Intergenic	MTEb|LTR|ERVL-MaLR	49529	NM_028712	74012	Mm.422674	NM_028712	ENSMUSG00000036894	4021402C18Rik|AA408554	RAP2B, member of RAS oncogene family	protein-coding	1.64	1.08	48.64	49.41	5.22434	3.52691e-06	4.86674e-05
Glipr1	Merged-chr10-112002244-1	chr10	112001784	112002704	+	58.5	dedup_wt_low/regions.txt	Intergenic	Intergenic	MTD|LTR|ERVL-MaLR	-4980	NM_028608	73690	Mm.173790	NM_028608	ENSMUSG00000056888	2410114O14Rik|RTVP-1|RTVP1|mRTVP-1	GLI pathogenesis-related 1 (glioma)	protein-coding	18.07	8.67	66.68	68.67	2.40287	3.696e-06	5.06704e-05
Pltp	Merged-chr2-164867707-2	chr2	164866263	164869335	+	158.1	dedup_wt/regions.txt|dedup_wt_low/regions.txt	Intergenic	Intergenic	B3A|SINE|B2	-10091	NM_011125	18830	Mm.6105	NM_011125	ENSMUSG00000017754	Bpife|OD107	phospholipid transfer protein	protein-coding	118.27	119.26	303.61	246.19	1.21094	3.7195e-06	5.08984e-05
Mki67	Merged-chr7-135914321-2	chr7	135913474	135915073	+	59.45	dedup_wt/regions.txt|dedup_wt_low/regions.txt	Intergenic	Intergenic	Intergenic	-197894	NM_001081117	17345	Mm.4078	NM_001081117	ENSMUSG00000031004	D630048A14Rik|Ki-67|Ki67	antigen identified by monoclonal antibody Ki 67	protein-coding	36.14	29.27	98.06	122.26	1.76626	3.73503e-06	5.10874e-05
Cxcr4	Merged-chr1-128747237-1	chr1	128746925	128747550	+	39.2	dedup_wt_low/regions.txt	Intergenic	Intergenic	RMER19B|LTR|ERVK	-154938	NM_009911	12767	Mm.1401	NM_009911	ENSMUSG00000045382	CD184|CXC-R4|CXCR-4|Cmkar4|LESTR|PB-CKR|PBSF/SDF-1|Sdf1r|b2b220Clo	chemokine (C-X-C motif) receptor 4	protein-coding	3.29	3.25	54.92	35.17	3.78703	3.85766e-06	5.24741e-05
Pgap1	Merged-chr1-54563651-2	chr1	54563035	54564438	+	62.5	dedup_wt/regions.txt|dedup_wt_low/regions.txt	Intergenic	Intergenic	Intergenic	-6052	NM_001163314	241062	Mm.103539	NM_175508	ENSMUSG00000073678	5033403E17Rik|9030223K07Rik|A530084K22|D230012E17Rik|oto	post-GPI attachment to proteins 1	protein-coding	52.56	23.85	133.37	119.75	1.77565	4.52262e-06	6.04647e-05
Hcar2	Merged-chr5-123828463-2	chr5	123827495	123829500	+	159.9	dedup_wt/regions.txt|dedup_wt_low/regions.txt	Intergenic	Intergenic	Intergenic	37019	NM_030701	80885	Mm.440567	NM_030701	ENSMUSG00000045502	Gpr109a|Gpr109b|HM74|Niacr1|PUMA-G|Pumag|mHM74b	hydroxycarboxylic acid receptor 2	protein-coding	136.34	99.74	272.23	268.8	1.21047	5.17744e-06	6.84169e-05
Zfp503	Merged-chr14-21999478-1	chr14	21999228	21999728	+	38.2	dedup_wt_low/regions.txt	Intergenic	Intergenic	B1_Mus1|SINE|Alu	-9877	NM_145459	218820	Mm.292401	NM_145459	ENSMUSG00000039081	AI181838|B830002A16Rik|Nolz-1|Nolz1|Znf503	zinc finger protein 503	protein-coding	0	5.42	47.86	40.19	3.80664	5.26389e-06	6.93712e-05
Lmna	Merged-chr3-88510054-1	chr3	88509424	88510685	+	29.9	dedup_wt/regions.txt	Intergenic	Intergenic	Intergenic	-6702	NM_001111102	16905	Mm.243014	NM_019390	ENSMUSG00000028063	Dhe	lamin A	protein-coding	45.99	27.1	118.46	113.05	1.69837	6.65903e-06	8.58146e-05
Dusp5	Merged-chr19-53507895-2	chr19	53507303	53508604	+	48.5	dedup_wt/regions.txt|dedup_wt_low/regions.txt	Intergenic	Intergenic	MIRb|SINE|MIR	-21192	NM_001085390	240672	Mm.482424	NM_001085390	ENSMUSG00000034765	Gm337	dual specificity phosphatase 5	protein-coding	31.21	19.52	98.85	84.58	1.8898	7.22232e-06	9.23111e-05
Il1b	Merged-chr2-129387713-2	chr2	129386998	129388606	+	81.55	dedup_wt/regions.txt|dedup_wt_low/regions.txt	Intergenic	Intergenic	Intergenic	-16663	NM_008361	16176	Mm.222830	NM_008361	ENSMUSG00000027398	IL-1beta|Il-1b	interleukin 1 beta	protein-coding	73.92	55.29	170.24	162.45	1.38132	8.63869e-06	0.000108312
Cep19	Merged-chr16-32124875-2	chr16	32123631	32126179	+	217.2	dedup_wt/regions.txt|dedup_wt_low/regions.txt	Intergenic	Intergenic	Intergenic	25116	NM_025892	66994	Mm.22990	NM_025892	ENSMUSG00000035790	1500031L02Rik|AI428934|AL022620	centrosomal protein 19	protein-coding	195.47	157.2	364.8	365.1	1.05767	8.95612e-06	0.000111961
Cxcl13	Merged-chr5-95913819-1	chr5	95913379	95914259	+	48.3	dedup_wt_low/regions.txt	Intergenic	Intergenic	MTB_Mm|LTR|ERVL-MaLR	-43120	NM_018866	55985	Mm.10116	NM_018866	ENSMUSG00000023078	4631412M08Rik|ANGIE2|Angie|BCA-1|BLC|BLR1L|Scyb13	chemokine (C-X-C motif) ligand 13	protein-coding	0	1.08	62.76	48.57	6.40318	9.78607e-06	0.000121009
Ch25h	Merged-chr19-34464840-1	chr19	34464385	34465295	+	20.9	dedup_wt/regions.txt	Intergenic	Intergenic	Intergenic	10308	NM_009890	12642	Mm.30824	NM_009890	ENSMUSG00000050370	AI462618|m25OH	cholesterol 25-hydroxylase	protein-coding	19.71	27.1	87.87	84.58	1.85725	1.15885e-05	0.000140484
Pwwp2b	Merged-chr7-139296383-2	chr7	139295042	139297961	+	167.6	dedup_wt/regions.txt|dedup_wt_low/regions.txt	Intergenic	Intergenic	Intergenic	48019	NM_001098636	101631	Mm.334300	NM_001033206	ENSMUSG00000060260	AI594893|D7Ertd517e|D930023J19Rik|Pwwp2	PWWP domain containing 2B	protein-coding	142.91	109.5	277.72	272.99	1.13729	1.20027e-05	0.000144794
Tpd52	Merged-chr3-9020361-2	chr3	9018926	9021845	+	287.35	dedup_wt/regions.txt|dedup_wt_low/regions.txt	Intergenic	Intergenic	MER89-int|LTR|ERV1	-15662	NM_009412	21985	Mm.371590	NM_009412	ENSMUSG00000027506	AI043038|mD52	tumor protein D52	protein-coding	282.53	196.23	491.11	484.01	1.03679	1.27155e-05	0.000152339
Pcdh1	Merged-chr18-38228201-1	chr18	38227806	38228597	+	38.9	dedup_wt_low/regions.txt	Intergenic	Intergenic	RMER19B|LTR|ERVK	-18439	NM_029357	75599	Mm.36560	NM_029357	ENSMUSG00000051375	2010005A06Rik|AI585920	protocadherin 1	protein-coding	9.86	1.08	40.8	49.41	3.21977	1.45774e-05	0.000171867
Bcar3	Merged-chr3-122409369-1	chr3	122408989	122409749	+	38.5	dedup_wt_low/regions.txt	Intergenic	Intergenic	Intergenic	-10388	NM_013867	29815	Mm.45815	NM_013867	ENSMUSG00000028121	AI131758|AND-34	breast cancer anti-estrogen resistance 3	protein-coding	4.93	6.51	46.29	41.87	2.91902	1.86117e-05	0.000213075
Tmsb10	Merged-chr6-72955294-2	chr6	72954337	72956374	+	124.6	dedup_wt/regions.txt|dedup_wt_low/regions.txt	Intergenic	Intergenic	ID_B1|SINE|B4	2877	NM_001039392	19240	Mm.3532	NM_025284	ENSMUSG00000079523	Ptmb10|Tb10	thymosin, beta 10	protein-coding	106.77	89.99	218.88	217.72	1.1585	2.22834e-05	0.000249238
Adora1	Merged-chr1-134241046-2	chr1	134240003	134241879	+	76.7	dedup_wt/regions.txt|dedup_wt_low/regions.txt	Intergenic	Intergenic	Intergenic	-5484	NM_001039510	11539	Mm.298908	NM_009629	ENSMUSG00000042429	A1-AR|A1AR|A1R|AA1R|AI848715|ARA1|BB176431|Ri	adenosine A1 receptor	protein-coding	62.42	47.7	151.41	130.63	1.37325	3.1717e-05	0.000339139
Aldh2	Merged-chr5-121596517-1	chr5	121596267	121596767	+	43.1	dedup_wt_low/regions.txt	Intergenic	Intergenic	Intergenic	-2693	NM_001308450	11669	Mm.284446	NM_009656	ENSMUSG00000029455	AHD-M1|ALDH-E2|ALDHI|Ahd-5|Ahd5	aldehyde dehydrogenase 2, mitochondrial	protein-coding	8.21	9.76	53.35	46.06	2.45224	3.47212e-05	0.000367418
Tcim	Merged-chr8-24427709-2	chr8	24426620	24428686	+	100.7	dedup_wt/regions.txt|dedup_wt_low/regions.txt	Intergenic	Intergenic	Intergenic	11293	NM_026931	69068	Mm.25775	NM_026931	ENSMUSG00000056313	1110065B09Rik|1810011O10Rik|AW121743|AW321058	transcriptional and immune response regulator	protein-coding	90.34	71.56	202.41	171.66	1.22078	3.56041e-05	0.00037525
Pmaip1	Merged-chr18-66438022-2	chr18	66436457	66438878	+	41.55	dedup_wt/regions.txt|dedup_wt_low/regions.txt	Intergenic	Intergenic	Intergenic	-20937	NM_021451	58801	Mm.271878	NM_021451	ENSMUSG00000024521	Noxa	phorbol-12-myristate-13-acetate-induced protein 1	protein-coding	75.56	62.88	173.38	154.08	1.25266	4.12221e-05	0.000427062
Pgap1	Merged-chr1-54585829-2	chr1	54584479	54586910	+	114.8	dedup_wt/regions.txt|dedup_wt_low/regions.txt	Intergenic	Intergenic	Intergenic	-28010	NM_001163314	241062	Mm.103539	NM_175508	ENSMUSG00000073678	5033403E17Rik|9030223K07Rik|A530084K22|D230012E17Rik|oto	post-GPI attachment to proteins 1	protein-coding	103.49	67.22	203.19	187.58	1.21579	5.01301e-05	0.000507118
AI427809	Merged-chr4-53277931-2	chr4	53277617	53278245	+	35.55	dedup_wt/regions.txt|dedup_wt_low/regions.txt	Intergenic	Intergenic	Intergenic	-7699	NR_033139	381524	Mm.23351	NM_001033454	ENSMUSG00000086712	Gm1659|MeXis	expressed sequence AI427809	ncRNA	29.57	10.84	75.31	72.02	1.93559	6.54248e-05	0.000634968
Plac8	Merged-chr5-100588197-1	chr5	100587947	100588447	+	39.6	dedup_wt_low/regions.txt	Intergenic	Intergenic	Intergenic	-15992	NM_139198	231507	Mm.34609	NM_139198	ENSMUSG00000029322	C15|D5Wsu111e	placenta-specific 8	protein-coding	4.93	9.76	54.13	36.85	2.57234	6.57309e-05	0.000637313
Aldh1b1	Merged-chr4-45795656-2	chr4	45795175	45796085	+	37.65	dedup_wt/regions.txt|dedup_wt_low/regions.txt	Intergenic	Intergenic	Intergenic	-3392	NM_028270	72535	Mm.331583	NM_028270	ENSMUSG00000035561	2700007F14Rik	aldehyde dehydrogenase 1 family, member B1	protein-coding	26.28	13.01	83.16	60.29	1.92037	6.91371e-05	0.000665548
Trim25	Merged-chr11-89028526-1	chr11	89027506	89029546	+	45.2	dedup_wt/regions.txt	Intergenic	Intergenic	Intergenic	29123	NM_009546	217069	Mm.248445	NM_009546	ENSMUSG00000000275	AA960166|AL022677|EFP|Zfp147	tripartite motif-containing 25	protein-coding	50.92	53.12	139.64	119.75	1.31586	7.90909e-05	0.00074753
Acot9	Merged-chrX-155247840-2	chrX	155246962	155248648	+	66.75	dedup_wt/regions.txt|dedup_wt_low/regions.txt	Intergenic	Intergenic	Intergenic	-14638	NM_019736	56360	Mm.268710	NM_019736	ENSMUSG00000025287	0610041P13Rik|Acate2|C76421|MT-ACT48|MTE-2|U8|p48	acyl-CoA thioesterase 9	protein-coding	44.35	42.28	99.63	130.63	1.41241	8.38313e-05	0.000786062
Qpct	Merged-chr17-79175835-2	chr17	79174747	79176898	+	147.85	dedup_wt/regions.txt|dedup_wt_low/regions.txt	Intergenic	Intergenic	ID_B1|SINE|B4	123916	NM_027455	70536	Mm.293870	NM_027455	ENSMUSG00000024084	5730422A13Rik	glutaminyl-peptide cyclotransferase (glutaminyl cyclase)	protein-coding	126.48	105.16	250.26	223.58	1.04121	9.20784e-05	0.000855282
Sik1	Merged-chr17-31841424-2	chr17	31841006	31841971	+	31	dedup_wt/regions.txt|dedup_wt_low/regions.txt	Intergenic	Intergenic	Intergenic	14316	NM_010831	17691	Mm.290941	NM_010831	ENSMUSG00000024042	Hrt-20|Msk|Sik|Sik-1|Snf1lk	salt inducible kinase 1	protein-coding	21.35	20.6	81.59	61.97	1.77848	9.39617e-05	0.000869505
Slc39a4	Merged-chr15-76619871-2	chr15	76619376	76620400	+	28.05	dedup_wt/regions.txt|dedup_wt_low/regions.txt	Intergenic	Intergenic	Intergenic	-3018	NM_028064	72027	Mm.276829	NM_028064	ENSMUSG00000063354	1600025H15Rik|AU041686|AWMS2|ZIP4	solute carrier family 39 (zinc transporter), member 4	protein-coding	19.71	14.09	65.12	59.45	1.90895	9.79141e-05	0.000901016
Psat1	Merged-chr19-15809047-2	chr19	15808370	15809677	+	55.05	dedup_wt/regions.txt|dedup_wt_low/regions.txt	Intergenic	Intergenic	B3|SINE|B2	115599	NM_001205339	107272	Mm.289936	NM_177420	ENSMUSG00000024640	D8Ertd814e|EPIP|PSA|Psat	phosphoserine aminotransferase 1	protein-coding	41.07	32.53	94.14	105.51	1.45504	0.000110952	0.000999581
Ss18l2	Merged-chr9-121708314-1	chr9	121708001	121708628	+	32.2	dedup_wt_low/regions.txt	Intergenic	Intergenic	Intergenic	-2075	NM_026794	26901	Mm.24848	NM_026794	ENSMUSG00000032526	1110020I04Rik|AI463209|Deb1	SS18, nBAF chromatin remodeling complex subunit like 2	protein-coding	6.57	4.34	30.6	44.38	2.8217	0.000111303	0.00100183
Gna14	Merged-chr19-16407873-2	chr19	16407039	16408685	+	104.95	dedup_wt/regions.txt|dedup_wt_low/regions.txt	Intergenic	Intergenic	Intergenic	-27805	NM_008137	14675	Mm.313181	NM_008137	ENSMUSG00000024697	AU023208	guanine nucleotide binding protein, alpha 14	protein-coding	87.06	67.22	173.38	166.64	1.15392	0.000114912	0.0010315
Gk	Merged-chrX-85797716-2	chrX	85796935	85798452	+	42.45	dedup_wt/regions.txt|dedup_wt_low/regions.txt	Intergenic	Intergenic	Intergenic	-20874	NM_001294140	14933	Mm.246682	NM_008194	ENSMUSG00000025059	D930012N15Rik|Gyk	glycerol kinase	protein-coding	23	23.85	89.44	63.64	1.70672	0.000115582	0.00103625
Adgre5	Merged-chr8-83748493-2	chr8	83747589	83749562	+	69.7	dedup_wt/regions.txt|dedup_wt_low/regions.txt	Intergenic	Intergenic	G-rich|Low_complexity|Low_complexity	-7264	NM_001163029	26364	Mm.334648	NM_011925	ENSMUSG00000002885	AA409984|Cd97|TM7LN1	adhesion G protein-coupled receptor E5	protein-coding	85.42	88.9	193.78	177.53	1.08907	0.000125959	0.00111746
Foxs1	Merged-chr2-152925417-1	chr2	152925167	152925667	+	26.6	dedup_wt_low/regions.txt	Intergenic	Intergenic	Intergenic	7791	NM_010226	14239	Mm.205798	NM_010226	ENSMUSG00000074676	FREAC10|Fkh3|Fkhl18	forkhead box S1	protein-coding	4.93	1.08	32.95	28.47	3.50672	0.000140502	0.00122629
Tpcn2	Merged-chr7-145289190-1	chr7	145288940	145289440	+	15.8	dedup_wt_low/regions.txt	Intergenic	Intergenic	Intergenic	-5179	NR_132644	233979	Mm.102235	NM_146206	ENSMUSG00000048677	D830047E22Rik|Gm35086	two pore segment channel 2	protein-coding	0	0	18.83	17.59	6.21302	0.000146408	0.00127036
Itga5	Merged-chr15-103376773-1	chr15	103376523	103377023	+	31.2	dedup_wt_low/regions.txt	Intergenic	Intergenic	Intergenic	-9982	NM_010577	16402	Mm.16234	NM_010577	ENSMUSG00000000555	Cd49e|Fnra|VLA5	integrin alpha 5 (fibronectin receptor alpha)	protein-coding	3.29	6.51	29.81	42.71	2.82312	0.000149318	0.0012922
Crip1	Merged-chr12-113146523-2	chr12	113145969	113147123	+	68.5	dedup_wt/regions.txt|dedup_wt_low/regions.txt	Intergenic	Intergenic	Intergenic	-5466	NM_007763	12925	Mm.272368	NM_007763	ENSMUSG00000006360	CRHP|CRP1|Crip	cysteine-rich protein 1 (intestinal)	protein-coding	47.64	52.04	138.86	108.02	1.30407	0.000153415	0.00132186
Gas7	Merged-chr11-67455665-1	chr11	67455415	67455915	+	27	dedup_wt_low/regions.txt	Intergenic	Intergenic	CpG	-77333	NM_008088	14457	Mm.40338	NM_008088	ENSMUSG00000033066	AW124766|B230343A10Rik|Gas7-cb	growth arrest specific 7	protein-coding	3.29	3.25	33.73	28.47	3.25191	0.000155891	0.00134086
Xdh	Merged-chr17-73970978-2	chr17	73969766	73971978	+	116.3	dedup_wt/regions.txt|dedup_wt_low/regions.txt	Intergenic	Intergenic	Intergenic	-20676	NM_011723	22436	Mm.11223	NM_011723	ENSMUSG00000024066	XO|Xor|Xox-1|Xox1	xanthine dehydrogenase	protein-coding	129.77	89.99	223.59	223.58	1.04102	0.000191706	0.00159656
Rpl21	Merged-chr5-146829654-1	chr5	146829404	146829904	+	42.7	dedup_wt_low/regions.txt	Intergenic	Intergenic	Intergenic	-3236	NM_019647	19933	Mm.316592	NM_019647	ENSMUSG00000041453	8430440E03Rik|L21	ribosomal protein L21	protein-coding	16.43	6.51	54.92	43.54	2.17754	0.000198678	0.00164499
Plaur	Merged-chr7-24457893-2	chr7	24457452	24458449	+	27.95	dedup_wt/regions.txt|dedup_wt_low/regions.txt	Intergenic	Intergenic	Intergenic	-4533	NM_011113	18793	Mm.1359	NM_011113	ENSMUSG00000046223	Cd87|u-PAR|uPAR	plasminogen activator, urokinase receptor	protein-coding	19.71	10.84	61.19	51.92	1.93613	0.000201869	0.00166483
Bcar3	Merged-chr3-122394249-2	chr3	122393897	122394763	+	32.35	dedup_wt/regions.txt|dedup_wt_low/regions.txt	Intergenic	Intergenic	Intergenic	-25427	NM_013867	29815	Mm.45815	NM_013867	ENSMUSG00000028121	AI131758|AND-34	breast cancer anti-estrogen resistance 3	protein-coding	27.92	16.26	76.88	63.64	1.70879	0.00020685	0.0017007
Pvr	Merged-chr7-19923177-1	chr7	19922927	19923427	+	31.5	dedup_wt_low/regions.txt	Intergenic	Intergenic	Intergenic	-2034	NM_027514	52118	Mm.227506	NM_027514	ENSMUSG00000040511	3830421F03Rik|CD155|D7Ertd458e|HVED|PVS|Taa1|Tage4|mE4|necl-5	poliovirus receptor	protein-coding	9.86	2.17	40.01	32.66	2.72512	0.000232077	0.00187996
Ezr	Merged-chr17-6827979-2	chr17	6827169	6828793	+	103	dedup_wt/regions.txt|dedup_wt_low/regions.txt	Intergenic	Intergenic	CpG	-45201	NM_009510	22350	Mm.277812	NM_009510	ENSMUSG00000052397	AW146364|R75297|Vil2|p81	ezrin	protein-coding	95.27	57.46	167.89	168.32	1.16273	0.000236418	0.00190574
Ctla2b	Merged-chr13-60892497-1	chr13	60892169	60892825	+	14.1	dedup_wt/regions.txt	Intergenic	Intergenic	MTB_Mm|LTR|ERVL-MaLR	4950	NM_001145801	13025	Mm.30144	NM_007797	ENSMUSG00000074874	AW545568|Ctla-2b	cytotoxic T lymphocyte-associated protein 2 beta	protein-coding	14.78	16.26	56.49	55.27	1.84025	0.000271191	0.00214349
Smim40	Merged-chr17-33901123-1	chr17	33900750	33901497	+	25.9	dedup_wt_low/regions.txt	Intergenic	Intergenic	ID_B1|SINE|B4	-1967	NM_001369206	474160	Mm.206186	NM_001369205	ENSMUSG00000092349	Platr17	small integral membrane protein 40	protein-coding	4.93	2.17	30.6	28.47	3.14453	0.000273183	0.00215703
Tmem154	Merged-chr3-84645433-2	chr3	84644837	84646062	+	55.45	dedup_wt/regions.txt|dedup_wt_low/regions.txt	Intergenic	Intergenic	Intergenic	-20743	NM_177260	320782	Mm.107370	NM_177260	ENSMUSG00000056498	9930117H01Rik	transmembrane protein 154	protein-coding	52.56	17.35	108.26	93.79	1.58821	0.000283499	0.00222299
Csrp1	Merged-chr1-135687978-1	chr1	135687529	135688427	+	65.5	dedup_wt_low/regions.txt	Intergenic	Intergenic	CpG	-32085	NM_001360782	13007	Mm.196484	NM_007791	ENSMUSG00000026421	AA408841|AA959891|AW545626|CRP1|Csrp	cysteine and glycine-rich protein 1	protein-coding	26.28	24.94	87.08	63.64	1.56199	0.000324388	0.00249348
Hpse	Merged-chr5-100751016-1	chr5	100750080	100751953	+	51.9	dedup_wt/regions.txt	Intergenic	Intergenic	Intergenic	-31300	NM_152803	15442	Mm.265786	NM_152803	ENSMUSG00000035273	HSE1|Hpa|Hpr1	heparanase	protein-coding	68.99	54.21	114.54	168.32	1.21046	0.000357314	0.00269966
Xdh	Merged-chr17-73989686-1	chr17	73989436	73989936	+	22.4	dedup_wt_low/regions.txt	Intergenic	Intergenic	MIR|SINE|MIR	-39490	NM_011723	22436	Mm.11223	NM_011723	ENSMUSG00000024066	XO|Xor|Xox-1|Xox1	xanthine dehydrogenase	protein-coding	0	2.17	21.18	30.98	4.35491	0.000361973	0.00272791
Cxcr4	Merged-chr1-128707900-1	chr1	128707650	128708150	+	25.9	dedup_wt_low/regions.txt	Intergenic	Intergenic	Intergenic	-115601	NM_009911	12767	Mm.1401	NM_009911	ENSMUSG00000045382	CD184|CXC-R4|CXCR-4|Cmkar4|LESTR|PB-CKR|PBSF/SDF-1|Sdf1r|b2b220Clo	chemokine (C-X-C motif) receptor 4	protein-coding	4.93	3.25	32.17	27.63	2.91395	0.00037079	0.00278304
Plxnd1	Merged-chr6-116014020-2	chr6	116013303	116015369	+	53.05	dedup_wt/regions.txt|dedup_wt_low/regions.txt	Intergenic	Intergenic	Intergenic	-19331	NM_026376	67784	Mm.3085	NM_026376	ENSMUSG00000030123	6230425C21Rik|b2b1863Clo|b2b553Clo	plexin D1	protein-coding	73.92	61.8	134.15	154.92	1.10013	0.000456389	0.00331228
Nrbf2	Merged-chr10-67311589-1	chr10	67310921	67312258	+	37.8	dedup_wt/regions.txt	Intergenic	Intergenic	Intergenic	-26308	NM_001036293	641340	Mm.136223	NM_001036293	ENSMUSG00000075000	NRBF-2	nuclear receptor binding factor 2	protein-coding	41.07	45.54	109.05	97.14	1.24547	0.000528516	0.0037307
Rtkn	Merged-chr6-83132269-1	chr6	83132019	83132519	+	24.5	dedup_wt_low/regions.txt	Intergenic	Intergenic	B3A|SINE|B2	-3539	NM_001136227	20166	Mm.4139	NM_009106	ENSMUSG00000034930	-	rhotekin	protein-coding	3.29	4.34	29.03	27.63	2.86589	0.00056273	0.00393658
Inf2	Merged-chr12-112586391-1	chr12	112586141	112586641	+	43.8	dedup_wt_low/regions.txt	Intergenic	Intergenic	Intergenic	-2393	NM_198411	70435	Mm.250193	NM_198411	ENSMUSG00000037679	2610204M08Rik|AA589465|AW125550|EG629699	inverted formin, FH2 and WH2 domain containing	protein-coding	14.78	14.09	46.29	55.27	1.81736	0.000573065	0.00399474
Asprv1	Merged-chr6-86579333-1	chr6	86578621	86580045	+	31.1	dedup_wt/regions.txt	Intergenic	Intergenic	Intergenic	-48841	NM_026414	67855	Mm.183043	NM_026414	ENSMUSG00000033508	2300003P22Rik|AA986851|SASP|SASPase|Taps	aspartic peptidase, retroviral-like 1	protein-coding	44.35	30.36	103.56	82.06	1.33743	0.000611777	0.00421503
Plaur	Merged-chr7-24461147-1	chr7	24460897	24461397	+	29.8	dedup_wt_low/regions.txt	Intergenic	Intergenic	ZP3AR|Satellite|Satellite	-1336	NM_011113	18793	Mm.1359	NM_011113	ENSMUSG00000046223	Cd87|u-PAR|uPAR	plasminogen activator, urokinase receptor	protein-coding	6.57	5.42	46.29	21.77	2.52481	0.000699352	0.00471538
Klrb1c	Merged-chr6-128764179-1	chr6	128763485	128764874	+	33.9	dedup_wt/regions.txt	Intergenic	Intergenic	4.5SRNA|scRNA|scRNA	24462	NM_001159904	17059	Mm.480764	NM_008527	ENSMUSG00000030325	AI462337|CD161|Klrb1b|Ly-59|Ly55c|Ly59|NK-RP1|NK1.1|NKR-P1.9|NKRP1|NKRP140|Nk-1|Nk-1.2|Nk1|Nk1.2|Nkrp1b|Nkrp1c|ly-55c	killer cell lectin-like receptor subfamily B member 1C	protein-coding	36.14	41.2	91	95.46	1.26114	0.000738672	0.00494003
Apold1	Merged-chr6-134994318-1	chr6	134993694	134994942	+	40.6	dedup_wt/regions.txt	Intergenic	Intergenic	Intergenic	12317	NM_001109914	381823	Mm.296104	NM_001109914	ENSMUSG00000090698	Gm1075	apolipoprotein L domain containing 1	protein-coding	60.78	37.95	102.77	122.26	1.21454	0.000773515	0.00512564
Tmem51	Merged-chr4-142097509-1	chr4	142097259	142097759	+	20	dedup_wt_low/regions.txt	Intergenic	Intergenic	B2_Mm2|SINE|B2	-13205	NM_145402	214359	Mm.27587	NM_145402	ENSMUSG00000040616	BC003277	transmembrane protein 51	protein-coding	1.64	2.17	24.32	20.93	3.53871	0.000910356	0.00588505
Nfe2	Merged-chr15-103260359-1	chr15	103259905	103260813	+	15.8	dedup_wt/regions.txt	Intergenic	Intergenic	Intergenic	-1956	NM_001302341	18022	Mm.457989	NM_008685	ENSMUSG00000058794	NF-E2|NF-E2/P45|p45|p45NFE2|p45nf-e2	nuclear factor, erythroid derived 2	protein-coding	11.5	22.77	57.27	55.27	1.66797	0.000936538	0.0060267
Cish	Merged-chr9-107313103-2	chr9	107312316	107313806	+	51.35	dedup_wt/regions.txt|dedup_wt_low/regions.txt	Intergenic	Intergenic	Intergenic	16402	NM_009895	12700	Mm.4592	NM_009895	ENSMUSG00000032578	CIS-1|CIS1|Cis|F17|F23|SOCS	cytokine inducible SH2-containing protein	protein-coding	41.07	36.86	95.71	87.09	1.23734	0.000984778	0.00627582
Scd1	Merged-chr19-44388541-1	chr19	44388085	44388998	+	32.7	dedup_wt/regions.txt	Intergenic	Intergenic	Intergenic	19168	NM_009127	20249	Mm.267377	NM_009127	ENSMUSG00000037071	AA589638|AI265570|Scd|Scd-1|ab	stearoyl-Coenzyme A desaturase 1	protein-coding	42.71	34.69	84.73	97.14	1.24512	0.00103468	0.00655716
P2ry2	Merged-chr7-101026730-1	chr7	101026480	101026980	+	26.6	dedup_wt_low/regions.txt	Intergenic	Intergenic	Intergenic	-14677	NM_001302346	18442	Mm.3000	NM_008773	ENSMUSG00000032860	P2U1|P2Y2	purinergic receptor P2Y, G-protein coupled 2	protein-coding	1.64	7.59	40.01	20.93	2.61076	0.00116721	0.00723314
Pstpip1	Merged-chr9-56080053-2	chr9	56079328	56080681	+	53.05	dedup_wt/regions.txt|dedup_wt_low/regions.txt	Intergenic	Intergenic	Intergenic	-9972	NM_011193	19200	Mm.2534	NM_011193	ENSMUSG00000032322	CD2BP1|def-2	proline-serine-threonine phosphatase-interacting protein 1	protein-coding	49.28	45.54	111.4	97.14	1.14242	0.00121035	0.00746456
Fosl2	Merged-chr5-32122355-2	chr5	32121957	32122912	+	29.05	dedup_wt/regions.txt|dedup_wt_low/regions.txt	Intergenic	Intergenic	Intergenic	-14038	NM_008037	14284	Mm.24684	NM_008037	ENSMUSG00000029135	Fra-2	fos-like antigen 2	protein-coding	24.64	21.68	61.19	65.32	1.45839	0.00123408	0.00758566
Dram1	Merged-chr10-88320858-1	chr10	88320608	88321108	+	17.2	dedup_wt_low/regions.txt	Intergenic	Intergenic	Intergenic	36217	NM_027878	71712	Mm.35450	NM_027878	ENSMUSG00000020057	1200002N14Rik|Dram	DNA-damage regulated autophagy modulator 1	protein-coding	0	1.08	18.04	21.77	4.92428	0.0015184	0.00899386
Phlda1	Merged-chr10-111515894-1	chr10	111515644	111516144	+	14.1	dedup_wt/regions.txt	Intergenic	Intergenic	ORR1F|LTR|ERVL-MaLR	9608	NM_009344	21664	Mm.3117	NM_009344	ENSMUSG00000020205	DT1P1B11|TDAG51|Tdag	pleckstrin homology like domain, family A, member 1	protein-coding	18.07	16.26	51.78	51.08	1.59116	0.00158485	0.00932783
Ppp1r3c	Merged-chr19-36768471-1	chr19	36768221	36768721	+	17.5	dedup_wt_low/regions.txt	Intergenic	Intergenic	MLT1B|LTR|ERVL-MaLR	-31867	NM_016854	53412	Mm.24724	NM_016854	ENSMUSG00000067279	PTG|Ppp1r5	protein phosphatase 1, regulatory subunit 3C	protein-coding	1.64	1.08	25.1	15.07	3.93339	0.00160889	0.00943931
Bcl2a1a	Merged-chr9-88939496-1	chr9	88938700	88940293	+	33.6	dedup_wt_low/regions.txt	Intergenic	Intergenic	Intergenic	-17424	NM_009742	12044	Mm.425593	NM_009742	ENSMUSG00000102037	A1|BB218357|Bcl2a1|Bfl-1|Hbpa1	B cell leukemia/lymphoma 2 related protein A1a	protein-coding	11.5	9.76	36.09	41.87	1.88795	0.00167893	0.00975752
Tarm1	Merged-chr7-3506492-1	chr7	3506242	3506742	+	23.8	dedup_wt_low/regions.txt	Intergenic	Intergenic	B2_Mm2|SINE|B2	-3868	NM_001362148	245126	Mm.245747	NM_177363	ENSMUSG00000053338	9930022N03Rik|Gm9904|OLT-2	T cell-interacting, activating receptor on myeloid cells 1	protein-coding	8.21	2.17	25.89	29.31	2.52536	0.00168387	0.00977668
Rtp4	Merged-chr16-23592221-1	chr16	23591971	23592471	+	16.8	dedup_wt_low/regions.txt	Intergenic	Intergenic	Intergenic	-17698	NM_023386	67775	Mm.475107	NM_023386	ENSMUSG00000033355	5830458K16Rik|Ifrg28	receptor transporter protein 4	protein-coding	0	2.17	17.26	21.77	3.94461	0.00187189	0.0106575
Slc2a1	Merged-chr4-119139533-1	chr4	119139283	119139783	+	17.2	dedup_wt_low/regions.txt	Intergenic	Intergenic	B2_Mm2|SINE|B2	30788	NM_011400	20525	Mm.21002	NM_011400	ENSMUSG00000028645	Glut-1|Glut1	solute carrier family 2 (facilitated glucose transporter), member 1	protein-coding	4.93	0	24.32	15.07	3.23226	0.00332791	0.0171249
Hcar2	Merged-chr5-123848513-2	chr5	123847674	123849026	+	34.8	dedup_wt/regions.txt|dedup_wt_low/regions.txt	Intergenic	Intergenic	Intergenic	17166	NM_030701	80885	Mm.440567	NM_030701	ENSMUSG00000045502	Gpr109a|Gpr109b|HM74|Niacr1|PUMA-G|Pumag|mHM74b	hydroxycarboxylic acid receptor 2	protein-coding	34.5	46.62	79.24	99.65	1.12256	0.00336067	0.0172605
Cybb	Merged-chrX-9470703-1	chrX	9470453	9470953	+	7.9	dedup_wt/regions.txt	Intergenic	Intergenic	LTR33A|LTR|ERVL	-1379	NM_007807	13058	Mm.200362	NM_007807	ENSMUSG00000015340	C88302|CGD91-phox|Cgd|Cyd|Nox2|gp91-1|gp91phox	cytochrome b-245, beta polypeptide	protein-coding	9.86	7.59	39.23	26.8	1.94355	0.00336751	0.0172926
Gas7	Merged-chr11-67501840-1	chr11	67501446	67502235	+	32.6	dedup_wt_low/regions.txt	Intergenic	Intergenic	Intergenic	-31158	NM_008088	14457	Mm.40338	NM_008088	ENSMUSG00000033066	AW124766|B230343A10Rik|Gas7-cb	growth arrest specific 7	protein-coding	13.14	9.76	31.38	44.38	1.74844	0.00374687	0.0188584
Gpr65	Merged-chr12-98292759-1	chr12	98292509	98293009	+	18.9	dedup_wt_low/regions.txt	Intergenic	Intergenic	Intergenic	24124	NM_008152	14744	Mm.378924	NM_008152	ENSMUSG00000021886	Dig1|Gpcr25|TDAG8	G-protein coupled receptor 65	protein-coding	6.57	1.08	23.54	20.1	2.65935	0.00402816	0.019949
P2ry2	Merged-chr7-101051504-1	chr7	101051026	101051983	+	22.6	dedup_wt/regions.txt	Intergenic	Intergenic	Intergenic	-39451	NM_001302346	18442	Mm.3000	NM_008773	ENSMUSG00000032860	P2U1|P2Y2	purinergic receptor P2Y, G-protein coupled 2	protein-coding	39.42	17.35	77.67	59.45	1.32071	0.00425655	0.0208501
Rpl21	Merged-chr5-146824345-1	chr5	146824095	146824595	+	10.7	dedup_wt/regions.txt	Intergenic	Intergenic	Intergenic	-8545	NM_019647	19933	Mm.316592	NM_019647	ENSMUSG00000041453	8430440E03Rik|L21	ribosomal protein L21	protein-coding	14.78	10.84	37.66	41.03	1.64255	0.00430401	0.0210652
Lilrb4a	Merged-chr10-51522300-1	chr10	51522050	51522550	+	14.4	dedup_wt_low/regions.txt	Intergenic	Intergenic	Intergenic	31402	NM_013532	14728	Mm.34408	NM_013532	ENSMUSG00000062593	CD85K|Gp49b|HM18|ILT3|LIR-5|Lilrb4|gp49	leukocyte immunoglobulin-like receptor, subfamily B, member 4A	protein-coding	0	2.17	18.04	15.07	3.7143	0.00432571	0.0211504
Ch25h	Merged-chr19-34434265-1	chr19	34434015	34434515	+	14.7	dedup_wt_low/regions.txt	Intergenic	Intergenic	Lx5c|LINE|L1	40883	NM_009890	12642	Mm.30824	NM_009890	ENSMUSG00000050370	AI462618|m25OH	cholesterol 25-hydroxylase	protein-coding	1.64	1.08	22.75	10.89	3.67593	0.00432747	0.0211555
Rftn1	Merged-chr17-50191990-1	chr17	50191740	50192240	+	15.4	dedup_wt_low/regions.txt	Intergenic	Intergenic	Intergenic	-1493	NM_181397	76438	Mm.41854	NM_181397	ENSMUSG00000039316	2310015N21Rik|AI853526	raftlin lipid raft linker 1	protein-coding	0	3.25	18.04	17.59	3.24853	0.0043437	0.0212209
Cxcl13	Merged-chr5-95918985-1	chr5	95918663	95919307	+	13	dedup_wt_low/regions.txt	Intergenic	Intergenic	Intergenic	-37954	NM_018866	55985	Mm.10116	NM_018866	ENSMUSG00000023078	4631412M08Rik|ANGIE2|Angie|BCA-1|BLC|BLR1L|Scyb13	chemokine (C-X-C motif) ligand 13	protein-coding	1.64	0	14.91	15.07	4.48058	0.00489956	0.0232878
Pianp	Merged-chr6-124991921-1	chr6	124991671	124992171	+	13.3	dedup_wt_low/regions.txt	Intergenic	Intergenic	Lx7|LINE|L1	-4799	NM_175696	319352	Mm.295327	NM_175696	ENSMUSG00000030329	AI255183|AU067746|C530028O21Rik|Panp	PILR alpha associated neural protein	protein-coding	0	2.17	12.55	18.42	3.61887	0.00615496	0.0278737
Bcar3	Merged-chr3-122377288-1	chr3	122377038	122377538	+	32.9	dedup_wt_low/regions.txt	Intergenic	Intergenic	Intergenic	-42469	NM_013867	29815	Mm.45815	NM_013867	ENSMUSG00000028121	AI131758|AND-34	breast cancer anti-estrogen resistance 3	protein-coding	19.71	5.42	39.23	36.85	1.68282	0.00693958	0.0306313
Cd44	Merged-chr2-102948785-1	chr2	102948322	102949249	+	17.5	dedup_wt/regions.txt	Intergenic	Intergenic	Intergenic	-47120	NM_001177785	12505	Mm.423621	NM_009851	ENSMUSG00000005087	AU023126|AW121933|AW146109|HERMES|Ly-24|Pgp-1	CD44 antigen	protein-coding	21.35	19.52	45.5	55.27	1.30749	0.00756996	0.0328006
Sh3pxd2b	Merged-chr11-32331232-1	chr11	32330568	32331896	+	29.9	dedup_wt/regions.txt	Intergenic	Intergenic	Intergenic	-16608	NM_177364	268396	Mm.227616	NM_177364	ENSMUSG00000040711	G431001E03Rik|TSK4|fad49	SH3 and PX domains 2B	protein-coding	37.78	32.53	72.18	73.69	1.0623	0.00805409	0.0344677
Bambi	Merged-chr18-3767617-1	chr18	3767300	3767935	+	17.9	dedup_wt_low/regions.txt	Intergenic	Intergenic	Intergenic	259660	NM_026505	68010	Mm.284863	NM_026505	ENSMUSG00000024232	2610003H06Rik	BMP and activin membrane-bound inhibitor	protein-coding	6.57	2.17	22.75	18.42	2.33402	0.0085035	0.0360187
Lox	Merged-chr18-52569997-1	chr18	52569747	52570247	+	35.4	dedup_wt_low/regions.txt	Intergenic	Intergenic	Intergenic	-40130	NM_001286182	16948	Mm.172	NM_010728	ENSMUSG00000024529	AI893619|TSC-160|rrg	lysyl oxidase	protein-coding	6.57	20.6	43.15	38.52	1.51824	0.00950368	0.0394026
Bcl2a1d	Merged-chr9-88746733-1	chr9	88746483	88746983	+	11.9	dedup_wt_low/regions.txt	Intergenic	Intergenic	Intergenic	-14883	NM_007536	12047	Mm.378888	NM_007536	ENSMUSG00000099974	A1-d	B cell leukemia/lymphoma 2 related protein A1d	protein-coding	1.64	1.08	12.55	15.07	3.38777	0.00981752	0.0403706
Kcnn4	Merged-chr7-24365505-1	chr7	24365255	24365755	+	9.03	dedup_wt/regions.txt	Intergenic	Intergenic	L1M3e|LINE|L1	-4758	NM_001163510	16534	Mm.9911	NM_008433	ENSMUSG00000054342	IK1|IKCA1|KCA4|KCa3.1|SK4|SKCas|mIKCa1	potassium intermediate/small conductance calcium-activated channel, subfamily N, member 4	protein-coding	9.86	10.84	29.81	34.33	1.62375	0.00986522	0.0404937
5031425F14Rik	Merged-chr2-166472045-1	chr2	166471431	166472659	+	33.3	dedup_wt/regions.txt	Intergenic	Intergenic	(GGA)n|Simple_repeat|Simple_repeat	24594	NR_015558	319684	Mm.399746	NR_015558		-	RIKEN cDNA 5031425F14 gene	ncRNA	44.35	33.61	76.88	77.88	1.00597	0.0101093	0.041284
Itga4	Merged-chr2-79228567-1	chr2	79228317	79228817	+	9.03	dedup_wt/regions.txt	Intergenic	Intergenic	Intergenic	-26859	NM_010576	16401	Mm.31903	NM_010576	ENSMUSG00000027009	CD49D|Itga4B	integrin alpha 4	protein-coding	18.07	5.42	34.52	34.33	1.63263	0.0107192	0.0431741
Epha4	Merged-chr1-77831808-1	chr1	77831358	77832258	+	14.7	dedup_wt/regions.txt	Intergenic	Intergenic	Intergenic	-316720	NM_007936	13838	Mm.400747	NM_007936	ENSMUSG00000026235	2900005C20Rik|AI385584|Cek8|Hek8|Sek|Sek1|Tyro1|rb	Eph receptor A4	protein-coding	19.71	15.18	40.8	46.06	1.33397	0.0109754	0.0439787
Pmaip1	Merged-chr18-66471733-1	chr18	66471483	66471983	+	7.34	dedup_wt/regions.txt	Intergenic	Intergenic	Intergenic	13129	NM_021451	58801	Mm.271878	NM_021451	ENSMUSG00000024521	Noxa	phorbol-12-myristate-13-acetate-induced protein 1	protein-coding	6.57	9.76	25.89	30.15	1.74686	0.0110344	0.0441674
Ch25h	Merged-chr19-34450763-1	chr19	34450513	34451013	+	11.6	dedup_wt_low/regions.txt	Intergenic	Intergenic	Intergenic	24385	NM_009890	12642	Mm.30824	NM_009890	ENSMUSG00000050370	AI462618|m25OH	cholesterol 25-hydroxylase	protein-coding	0	2.17	14.12	12.56	3.41012	0.0116697	0.0461618
Foxn3	Merged-chr12-99468423-2	chr12	99467425	99469501	+	122.25	dedup_wt/regions.txt|dedup_wt_low/regions.txt	Intergenic	Intergenic	Intergenic	-18389	NM_183186	71375	Mm.341972	NM_183186	ENSMUSG00000033713	5430426H20Rik|AA589593|AW556347|Ches1|Ches1l|HTLFL1	forkhead box N3	protein-coding	62.42	49.87	238.49	216.88	2.03511	1.26376e-11	5.02115e-10
8030442B05Rik	Merged-chr2-11442072-2	chr2	11440915	11443317	+	167.75	dedup_wt/regions.txt|dedup_wt_low/regions.txt	Intergenic	Intergenic	Intergenic	-43616	NR_040615	77543	Mm.490670	NR_040615	ENSMUSG00000102674	-	RIKEN cDNA 8030442B05 gene	ncRNA	103.49	101.91	320.87	296.44	1.58856	5.66132e-10	1.68645e-08
Lyrm9	Merged-chr11-78792212-2	chr11	78791079	78793650	+	100.05	dedup_wt/regions.txt|dedup_wt_low/regions.txt	Intergenic	Intergenic	Intergenic	-34231	NM_001076681	66274	Mm.258932	NM_001076681	ENSMUSG00000072640	1810012P15Rik	LYR motif containing 9	protein-coding	90.34	79.14	298.9	224.42	1.63408	9.71705e-09	2.33777e-07
Ralgps2	Merged-chr1-156986519-2	chr1	156985572	156987453	+	163	dedup_wt/regions.txt|dedup_wt_low/regions.txt	Intergenic	Intergenic	Intergenic	-46886	NM_001159968	78255	Mm.28376	NM_023884	ENSMUSG00000026594	1810020P17Rik|2210408F11Rik|4921528G01Rik|9130014M22Rik|AU043409|AW046161	Ral GEF with PH domain and SH3 binding motif 2	protein-coding	118.27	95.41	268.31	281.36	1.37367	1.78327e-07	3.33056e-06
8030442B05Rik	Merged-chr2-11429544-2	chr2	11428162	11430780	+	323.5	dedup_wt/regions.txt|dedup_wt_low/regions.txt	Intergenic	Intergenic	Intergenic	-30971	NR_040615	77543	Mm.490670	NR_040615	ENSMUSG00000102674	-	RIKEN cDNA 8030442B05 gene	ncRNA	261.18	213.58	535.04	509.13	1.14382	2.5757e-07	4.64378e-06
A430033K04Rik	Merged-chr5-138684100-2	chr5	138683021	138685191	+	413.3	dedup_wt/regions.txt|dedup_wt_low/regions.txt	Intergenic	Intergenic	B4A|SINE|B4	61247	NM_183025	243308	Mm.36612	NM_183025	ENSMUSG00000056014	C86988	RIKEN cDNA A430033K04 gene	protein-coding	351.52	273.21	662.13	650.65	1.0781	6.28678e-07	1.03407e-05
Dnajc28	Merged-chr16-91612943-2	chr16	91610782	91615236	+	615.4	dedup_wt/regions.txt|dedup_wt_low/regions.txt	Intergenic	Intergenic	MTE2a|LTR|ERVL-MaLR	5990	NM_001099738	246738	Mm.101927	NM_138664	ENSMUSG00000039763	BC020175|ORF28	DnaJ heat shock protein family (Hsp40) member C28	protein-coding	558.49	413.07	953.98	994.82	1.00972	1.78171e-06	2.61954e-05
Foxn3	Merged-chr12-99464105-1	chr12	99463717	99464493	+	42	dedup_wt_low/regions.txt	Intergenic	Intergenic	Intergenic	-14031	NM_183186	71375	Mm.341972	NM_183186	ENSMUSG00000033713	5430426H20Rik|AA589593|AW556347|Ches1|Ches1l|HTLFL1	forkhead box N3	protein-coding	13.14	8.67	45.5	51.92	2.1949	0.000130338	0.00115223
Foxn3	Merged-chr12-99480791-2	chr12	99480381	99481202	+	18.8	dedup_wt/regions.txt|dedup_wt_low/regions.txt	Intergenic	Intergenic	Intergenic	-30717	NM_183186	71375	Mm.341972	NM_183186	ENSMUSG00000033713	5430426H20Rik|AA589593|AW556347|Ches1|Ches1l|HTLFL1	forkhead box N3	protein-coding	14.78	11.93	54.13	51.08	1.9962	0.000180604	0.00151991
Foxn3	Merged-chr12-99471037-1	chr12	99470656	99471419	+	37.5	dedup_wt_low/regions.txt	Intergenic	Intergenic	Intergenic	-20963	NM_183186	71375	Mm.341972	NM_183186	ENSMUSG00000033713	5430426H20Rik|AA589593|AW556347|Ches1|Ches1l|HTLFL1	forkhead box N3	protein-coding	13.14	4.34	50.21	36.85	2.40981	0.000192913	0.00160527
Fam72a	Merged-chr1-131561064-1	chr1	131560751	131561377	+	50.1	dedup_wt_low/regions.txt	Intergenic	Intergenic	MTB|LTR|ERVL-MaLR	33161	NM_175382	108900	Mm.31278	NM_175382	ENSMUSG00000055184	2700049P18Rik|P17	family with sequence similarity 72, member A	protein-coding	19.71	15.18	61.98	53.59	1.74879	0.000397585	0.00295275
Ppp1r26	Merged-chr2-28402169-1	chr2	28401919	28402419	+	13	dedup_wt/regions.txt	Intergenic	Intergenic	MIRb|SINE|MIR	-44677	NM_001005420	241289	Mm.330095	NM_001005420	ENSMUSG00000035829	Gm347|Kiaa0649|mKIAA0649	protein phosphatase 1, regulatory subunit 26	protein-coding	9.86	18.43	50.99	51.92	1.81641	0.000644585	0.00440625
Zfp287	Merged-chr11-62749782-1	chr11	62749532	62750032	+	18.2	dedup_wt_low/regions.txt	Intergenic	Intergenic	Intergenic	-20689	NM_133208	170740	Mm.339982	NM_133208	ENSMUSG00000005267	B230333C16Rik|SKAT-2|Skat2|Znf287|mszf16|mszf74|zfp-287	zinc finger protein 287	protein-coding	4.93	1.08	18.04	24.28	2.95497	0.00274694	0.0146845
P2ry10b	Merged-chrX-107144029-1	chrX	107143615	107144444	+	33.6	dedup_wt_low/regions.txt	Intergenic	Intergenic	Lx8b|LINE|L1	-4898	NM_001122596	213438	Mm.265244	NM_175442	ENSMUSG00000054293	A630033H20Rik|AI662791|P2ry10	purinergic receptor P2Y, G-protein coupled 10B	protein-coding	13.14	14.09	39.23	38.52	1.50805	0.0074957	0.0325766
Tmem44	Merged-chr16-30502343-1	chr16	30502009	30502677	+	11.3	dedup_wt/regions.txt	Intergenic	Intergenic	Intergenic	48235	NM_001357414	224090	Mm.241459	NM_172614	ENSMUSG00000022537	1700007N03Rik|9330161C17Rik|B230220N21	transmembrane protein 44	protein-coding	14.78	13.01	37.66	36.85	1.43222	0.0116785	0.0461875
Alg10b	Merged-chr15-90113591-1	chr15	90113216	90113966	+	48.7	dedup_wt_low/regions.txt	Intergenic	Intergenic	Intergenic	-110720	NM_001033441	380959	Mm.17853	NM_001033441	ENSMUSG00000075470	AA469671|AU045404|AW123895|C85569|Deaf1|Gm917|nse5	asparagine-linked glycosylation 10B (alpha-1,2-glucosyltransferase)	protein-coding	34.5	16.26	62.76	50.24	1.20053	0.0127699	0.0494704
A930007I19Rik	Merged-chr19-29477592-1	chr19	29474233	29480951	+	816.2	dedup_wt_low/regions.txt	Intergenic	Intergenic	Intergenic	44395	NR_015567	77779	Mm.458738	NR_015567	ENSMUSG00000097855	-	RIKEN cDNA A930007I19 gene	ncRNA	37.78	36.86	967.31	919.45	4.66226	4.25102e-64	1.26e-59
Eps8l3	Merged-chr3-107818906-2	chr3	107815233	107823534	+	461.35	dedup_wt/regions.txt|dedup_wt_low/regions.txt	Intergenic	Intergenic	MER5C1|DNA|hAT-Charlie	-57847	NM_133867	99662	Mm.108491	NM_133867	ENSMUSG00000040600	AI504489|Eps8r3	EPS8-like 3	protein-coding	87.06	96.49	1090.48	1018.27	3.51529	3.69046e-53	5.46927e-49
Amz2	Merged-chr11-109418695-2	chr11	109412685	109421618	+	512.65	dedup_wt/regions.txt|dedup_wt_low/regions.txt	Intergenic	Intergenic	Intergenic	-8795	NM_025275	13929	Mm.211850	NM_025275	ENSMUSG00000020610	AA408420|ESTM12|X83328	archaelysin family metallopeptidase 2	protein-coding	113.34	85.65	1101.47	1161.46	3.52508	1.8463e-52	1.82415e-48
Gm5334	Merged-chr7-68611353-1	chr7	68608957	68613749	+	451.7	dedup_wt_low/regions.txt	Intergenic	Intergenic	Intergenic	-7103	NR_003648	384639	Mm.261760	NM_001013781		EG384639	tetraspanin 7 pseudogene	pseudo	42.71	35.78	554.66	487.36	3.74699	3.41013e-38	4.81316e-35
Klhl25	Merged-chr7-75823190-2	chr7	75820407	75826730	+	484.15	dedup_wt/regions.txt|dedup_wt_low/regions.txt	Intergenic	Intergenic	Intergenic	-24770	NM_029652	207952	Mm.206223	NM_029652	ENSMUSG00000055652	2810402K13Rik|BC027373|Enc-1	kelch-like 25	protein-coding	149.48	127.93	1114.8	932.85	2.89188	1.09906e-37	1.41636e-34
Osbpl8	Merged-chr10-111127687-1	chr10	111126013	111129361	+	365.2	dedup_wt_low/regions.txt	Intergenic	Intergenic	MIR|SINE|MIR	-37115	NM_175489	237542	Mm.220204	NM_175489	ENSMUSG00000020189	AA536976|AA536995|C730029P18Rik|D330025H14Rik|ORP-8	oxysterol binding protein-like 8	protein-coding	23	10.84	428.35	416.18	4.72523	4.69581e-36	4.97085e-33
A930007I19Rik	Merged-chr19-29498491-3	chr19	29493316	29501903	+	470.833	dedup_wt/regions.txt|dedup_wt_low/regions.txt	Intergenic	Intergenic	(TCC)n|Simple_repeat|Simple_repeat	24378	NR_015567	77779	Mm.458738	NR_015567	ENSMUSG00000097855	-	RIKEN cDNA A930007I19 gene	ncRNA	257.89	185.39	1535.3	1370.81	2.72446	1.80029e-35	1.66752e-32
Hnrnpk	Merged-chr13-58479958-1	chr13	58477492	58482425	+	493	dedup_wt_low/regions.txt	Intergenic	Intergenic	Intergenic	-76615	NM_001301341	15387	Mm.142872	NM_025279	ENSMUSG00000021546	Hnrpk|KBBP|NOVA	heterogeneous nuclear ribonucleoprotein K	protein-coding	57.49	61.8	603.3	535.09	3.24911	2.44858e-35	2.19927e-32
A630001O12Rik	Merged-chr8-126882373-3	chr8	126880387	126885215	+	164.867	dedup_wt/regions.txt|dedup_wt_low/regions.txt	Intergenic	Intergenic	ORR1A2|LTR|ERVL-MaLR	33781	NR_151740	414091	Mm.240068	NM_001033546		Gm45803	RIKEN cDNA A630001O12 gene	ncRNA	70.63	57.46	546.81	545.14	3.10706	5.12012e-33	3.9937e-30
Ifng	Merged-chr10-118468947-1	chr10	118465924	118471970	+	470.2	dedup_wt_low/regions.txt	Intergenic	Intergenic	Intergenic	27901	NM_008337	15978	Mm.240327	NM_008337	ENSMUSG00000055170	IFN-g|Ifg	interferon gamma	protein-coding	55.85	61.8	593.1	491.55	3.19742	8.91917e-33	6.77857e-30
Cpeb2	Merged-chr5-43049501-1	chr5	43047362	43051641	+	431.7	dedup_wt_low/regions.txt	Intergenic	Intergenic	Intergenic	-183752	NM_175937	231207	Mm.7233	NM_175937	ENSMUSG00000039782	A630055H10Rik|Cpe-bp2	cytoplasmic polyadenylation element binding protein 2	protein-coding	54.21	43.37	553.87	441.3	3.36839	4.44985e-32	3.14032e-29
Kcnj2	Merged-chr11-111325671-1	chr11	111323492	111327851	+	340	dedup_wt_low/regions.txt	Intergenic	Intergenic	Intergenic	259507	NM_008425	16518	Mm.4951	NM_008425	ENSMUSG00000041695	IRK1|Kcnf1|Kir2.1	potassium inwardly-rectifying channel, subfamily J, member 2	protein-coding	13.14	29.27	422.07	363.43	4.13668	5.23776e-32	3.6104e-29
Gm19276	Merged-chr15-10868250-1	chr15	10866424	10870076	+	346.3	dedup_wt_low/regions.txt	Intergenic	Intergenic	Intergenic	39199	NR_040357	100502601	Mm.399434	NR_040357		-	predicted gene, 19276	ncRNA	36.14	34.69	422.07	377.66	3.50098	5.78155e-31	3.4273e-28
Mturn	Merged-chr6-54728348-2	chr6	54726646	54730650	+	312.75	dedup_wt/regions.txt|dedup_wt_low/regions.txt	Intergenic	Intergenic	Intergenic	47024	NM_001289740	68235	Mm.233860	NM_026629	ENSMUSG00000038065	2410066E13Rik|AI448550|B230212L03Rik	maturin, neural progenitor differentiation regulator homolog (Xenopus)	protein-coding	95.27	96.49	698.22	606.27	2.7655	9.10728e-31	5.29294e-28
Mir760	Merged-chr3-122342277-1	chr3	122340296	122344258	+	300.4	dedup_wt_low/regions.txt	Intergenic	Intergenic	Intergenic	-48574	NR_030439	791077		NR_030439	ENSMUSG00000076456	Mirn760|mir-760|mmu-mir-760	microRNA 760	ncRNA	16.43	18.43	393.83	298.11	4.29936	4.62779e-30	2.49396e-27
Chst14	Merged-chr2-118960472-1	chr2	118959247	118961697	+	293.4	dedup_wt_low/regions.txt	Intergenic	Intergenic	L1MA9|LINE|L1	33975	NM_028117	72136	Mm.486238	NM_028117	ENSMUSG00000074916	2600016L03Rik|D4ST-1|D4st1	carbohydrate sulfotransferase 14	protein-coding	26.28	21.68	327.14	352.54	3.84426	9.8687e-30	5.13172e-27
Klhl25	Merged-chr7-75892759-2	chr7	75891181	75894179	+	203.75	dedup_wt/regions.txt|dedup_wt_low/regions.txt	Intergenic	Intergenic	Intergenic	44342	NM_001122780	207952	Mm.206223	NM_029652	ENSMUSG00000055652	2810402K13Rik|BC027373|Enc-1	kelch-like 25	protein-coding	57.49	35.78	469.93	420.37	3.29249	3.00861e-29	1.46189e-26
1700020M21Rik	Merged-chr9-120776316-2	chr9	120774748	120777775	+	156.45	dedup_wt/regions.txt|dedup_wt_low/regions.txt	Intergenic	Intergenic	Intergenic	138989	NR_040742	76402	Mm.436588	NR_040742	ENSMUSG00000100146	-	RIKEN cDNA 1700020M21 gene	ncRNA	24.64	32.53	368.72	335.79	3.59766	6.91858e-29	3.15567e-26
Dppa3	Merged-chr6-122652646-1	chr6	122649539	122655753	+	549.7	dedup_wt_low/regions.txt	Intergenic	Intergenic	B3|SINE|B2	26222	NM_139218	73708	Mm.27982	NM_139218	ENSMUSG00000046323	2410075G02Rik|PCG7|PGC7|Stella	developmental pluripotency-associated 3	protein-coding	103.49	104.08	659.78	610.46	2.61323	7.70003e-29	3.45801e-26
Tor1b	Merged-chr2-30928223-1	chr2	30926530	30929917	+	325.6	dedup_wt_low/regions.txt	Intergenic	Intergenic	(CA)n|Simple_repeat|Simple_repeat	-24778	NM_133673	30934	Mm.249164	NM_133673	ENSMUSG00000026848	2610016F05Rik|DQ1|torsinB	torsin family 1, member B	protein-coding	42.71	27.1	390.69	361.75	3.47055	1.45726e-28	6.2599e-26
Eps8l3	Merged-chr3-107854317-2	chr3	107850565	107857425	+	592	dedup_wt/regions.txt|dedup_wt_low/regions.txt	Intergenic	Intergenic	Intergenic	-23235	NM_133867	99662	Mm.108491	NM_133867	ENSMUSG00000040600	AI504489|Eps8r3	EPS8-like 3	protein-coding	259.54	230.93	1275.63	1098.65	2.27955	5.18472e-28	2.13438e-25
4930522O17Rik	Merged-chr4-53228504-1	chr4	53227144	53229865	+	268.9	dedup_wt_low/regions.txt	Intergenic	Intergenic	Intergenic	-17692	NR_040665	78180	Mm.243847	NR_040665	ENSMUSG00000086947	-	RIKEN cDNA 4930522O17 gene	ncRNA	19.71	22.77	331.07	289.74	3.85488	1.04999e-27	4.09497e-25
C330018D20Rik	Merged-chr18-56978430-3	chr18	56974463	56982002	+	289.233	dedup_wt/regions.txt|dedup_wt_low/regions.txt	Intergenic	Intergenic	Intergenic	-2853	NM_029909	77422	Mm.256874	NM_029909	ENSMUSG00000024592	AU018666	RIKEN cDNA C330018D20 gene	protein-coding	185.62	135.52	990.06	843.25	2.52669	1.18056e-27	4.54439e-25
Alas1	Merged-chr9-106258566-2	chr9	106257160	106262138	+	203.9	dedup_wt/regions.txt|dedup_wt_low/regions.txt	Intergenic	Intergenic	B1_Mus2|SINE|Alu	-11695	NM_020559	11655	Mm.290578	NM_020559	ENSMUSG00000032786	ALAS|ALAS-N|Alas-1|Alas-h	aminolevulinic acid synthase 1	protein-coding	68.99	35.78	487.97	450.52	3.20962	2.92417e-27	1.09712e-24
Gm19510	Merged-chr15-59830067-1	chr15	59827829	59832305	+	642.2	dedup_wt_low/regions.txt	Intergenic	Intergenic	Intergenic	-35108	NR_045076	100503021	Mm.402924	NR_045076	ENSMUSG00000115426	-	predicted gene, 19510	ncRNA	147.84	120.34	792.36	690.01	2.47707	8.89832e-27	3.21642e-24
Mcur1	Merged-chr13-43525137-1	chr13	43523879	43526396	+	234.2	dedup_wt_low/regions.txt	Intergenic	Intergenic	Intergenic	35054	NM_001081059	76137	Mm.426290	NM_001081059	ENSMUSG00000021371	6230416A05Rik|AU015498|AV136929|AW554392|C88263|Ccdc90a	mitochondrial calcium uniporter regulator 1	protein-coding	14.78	16.26	274.58	267.13	4.11458	4.27366e-26	1.40746e-23
Gm10782	Merged-chr13-56353458-2	chr13	56351832	56354769	+	191.3	dedup_wt/regions.txt|dedup_wt_low/regions.txt	Intergenic	Intergenic	Intergenic	-9600	NR_046061	100038494	Mm.370447	NR_046061	ENSMUSG00000074885	-	predicted gene 10782	ncRNA	62.42	52.04	394.61	443.82	2.88623	8.94359e-26	2.76133e-23
4933417E11Rik	Merged-chr1-72106171-1	chr1	72104099	72108244	+	235.6	dedup_wt_low/regions.txt	Intergenic	Intergenic	Intergenic	-100976	NR_040454	71134	Mm.370574	NR_040454	ENSMUSG00000101848	-	RIKEN cDNA 4933417E11 gene	ncRNA	11.5	8.67	306.75	236.14	4.78455	2.14424e-25	6.35553e-23
Glrx	Merged-chr13-75790256-2	chr13	75787864	75791382	+	198.65	dedup_wt/regions.txt|dedup_wt_low/regions.txt	Intergenic	Intergenic	Intergenic	-50262	NM_001360151	93692	Mm.25844	NM_053108	ENSMUSG00000021591	C86710|D13Wsu156e|Glrx1|Grx1|TTase	glutaredoxin	protein-coding	67.35	54.21	482.48	397.76	2.87201	2.18679e-25	6.41747e-23
Tyk2	Merged-chr9-21135918-2	chr9	21134087	21137479	+	269.85	dedup_wt/regions.txt|dedup_wt_low/regions.txt	Intergenic	Intergenic	Intergenic	-4508	NM_018793	54721	Mm.20249	NM_018793	ENSMUSG00000032175	JTK1	tyrosine kinase 2	protein-coding	106.77	81.31	571.91	529.23	2.56587	5.60605e-25	1.58976e-22
Mdm2	Merged-chr10-117718607-3	chr10	117717193	117720826	+	167.2	dedup_wt/regions.txt|dedup_wt_low/regions.txt	Intergenic	Intergenic	(TG)n|Simple_repeat|Simple_repeat	-8251	NM_010786	17246	Mm.22670	NM_010786	ENSMUSG00000020184	1700007J15Rik|AA415488|Mdm-2	transformed mouse 3T3 cell double minute 2	protein-coding	88.7	85.65	542.1	483.17	2.55834	6.13134e-25	1.71446e-22
4930563J15Rik	Merged-chr10-67703013-2	chr10	67700881	67705499	+	312.25	dedup_wt/regions.txt|dedup_wt_low/regions.txt	Intergenic	Intergenic	Intergenic	-131231	NR_155444	105245193	Mm.72938	NR_155444		-	RIKEN cDNA 4930563J15 gene	ncRNA	154.41	118.17	680.18	697.55	2.35064	3.3255e-24	8.42459e-22
Dgkz	Merged-chr2-91972042-2	chr2	91969587	91974272	+	437.8	dedup_wt/regions.txt|dedup_wt_low/regions.txt	Intergenic	Intergenic	Intergenic	-8366	NM_138306	104418	Mm.314923	NM_138306	ENSMUSG00000040479	E130307B02Rik|F730209L11Rik|mDGK[z]	diacylglycerol kinase zeta	protein-coding	203.69	156.12	894.35	813.94	2.2583	5.33731e-24	1.34066e-21
Gm7550	Merged-chr12-54406071-2	chr12	54403748	54408242	+	429	dedup_wt/regions.txt|dedup_wt_low/regions.txt	Intergenic	Intergenic	Intergenic	-14677	NR_033689	665239	Mm.26856	NR_033689		EG665239|Gm666	predicted gene 7550	ncRNA	200.4	162.63	824.53	829.02	2.19633	6.87707e-24	1.6846e-21
Gm13547	Merged-chr2-29772564-1	chr2	29771148	29773980	+	231.8	dedup_wt_low/regions.txt	Intergenic	Intergenic	Intergenic	11036	NM_001177392	433416	Mm.330112	NM_001034887	ENSMUSG00000075425	-	predicted gene 13547	protein-coding	27.92	15.18	286.35	248.7	3.69404	1.77686e-23	4.08264e-21
Gm4832	Merged-chr17-88133168-2	chr17	88131865	88134230	+	153.65	dedup_wt/regions.txt|dedup_wt_low/regions.txt	Intergenic	Intergenic	Intergenic	7535	NM_001190356	225058	Mm.312053	NM_001190356		EG225058	predicted gene 4832	protein-coding	42.71	42.28	320.87	335.79	2.9505	2.01975e-23	4.56989e-21
Mdm1	Merged-chr10-118102194-2	chr10	118099915	118104138	+	214.5	dedup_wt/regions.txt|dedup_wt_low/regions.txt	Intergenic	Intergenic	L2|LINE|L2	-39761	NM_148922	17245	Mm.101191	NM_010785	ENSMUSG00000020212	Arrd2|Mdm-1	transformed mouse 3T3 cell double minute 1	protein-coding	110.06	76.98	529.55	532.58	2.52629	2.11378e-23	4.7464e-21
D730003I15Rik	Merged-chr1-191230638-2	chr1	191228308	191232986	+	377.05	dedup_wt/regions.txt|dedup_wt_low/regions.txt	Intergenic	Intergenic	Intergenic	6193	NR_151547	100504360	Mm.16927	NM_001033188		AU020850	RIKEN cDNA D730003I15 gene	ncRNA	182.33	172.38	763.34	777.1	2.1211	3.54873e-23	7.6777e-21
Coro1c	Merged-chr5-113919155-2	chr5	113917923	113920065	+	148.3	dedup_wt/regions.txt|dedup_wt_low/regions.txt	Intergenic	Intergenic	Intergenic	-10288	NM_011779	23790	Mm.260158	NM_011779	ENSMUSG00000004530	AL022675|AW455561|AW548837|CRN2	coronin, actin binding protein 1C	protein-coding	45.99	35.78	342.83	305.65	3.00843	4.49405e-23	9.56895e-21
Eid3	Merged-chr10-82923428-1	chr10	82922218	82924639	+	242	dedup_wt_low/regions.txt	Intergenic	Intergenic	Intergenic	56802	NM_025499	66341	Mm.443284	NM_025499	ENSMUSG00000109864	1700027M21Rik|NS4EB	EP300 interacting inhibitor of differentiation 3	protein-coding	32.85	27.1	280.07	279.69	3.24058	5.18599e-23	1.09016e-20
Ccny	Merged-chr18-9491000-1	chr18	9488891	9493109	+	200.6	dedup_wt_low/regions.txt	Intergenic	Intergenic	Intergenic	-40846	NM_026484	67974	Mm.86523	NM_026484	ENSMUSG00000024286	1700025H17Rik|3110050L10Rik|4631402G10Rik|5730405I09Rik	cyclin Y	protein-coding	6.57	13.01	214.96	250.38	4.49524	6.06919e-23	1.26684e-20
Klhl25	Merged-chr7-75881618-1	chr7	75880687	75882550	+	201.3	dedup_wt_low/regions.txt	Intergenic	Intergenic	Intergenic	33280	NM_001122780	207952	Mm.206223	NM_029652	ENSMUSG00000055652	2810402K13Rik|BC027373|Enc-1	kelch-like 25	protein-coding	14.78	13.01	251.83	212.7	4.07753	8.68362e-23	1.77505e-20
5430437J10Rik	Merged-chr15-5446739-2	chr15	5445385	5448168	+	191.35	dedup_wt/regions.txt|dedup_wt_low/regions.txt	Intergenic	Intergenic	Intergenic	-49542	NR_045274	71432	Mm.291087	NR_045274	ENSMUSG00000110018	-	RIKEN cDNA 5430437J10 gene	ncRNA	64.06	56.38	415.8	359.24	2.69539	1.28469e-22	2.57286e-20
Zc3h12a	Merged-chr4-125131497-2	chr4	125130078	125132653	+	230.05	dedup_wt/regions.txt|dedup_wt_low/regions.txt	Intergenic	Intergenic	Intergenic	-3484	NM_153159	230738	Mm.402	NM_153159	ENSMUSG00000042677	BC036563|MCPIP|MCPIP-1|Mcpip1|Reg1	zinc finger CCCH type containing 12A	protein-coding	88.7	79.14	467.57	447.17	2.45358	1.75398e-22	3.46587e-20
Sowahc	Merged-chr10-59236718-2	chr10	59234173	59239116	+	561.05	dedup_wt/regions.txt|dedup_wt_low/regions.txt	Intergenic	Intergenic	Intergenic	14722	NM_172939	268301	Mm.3036	NM_172939	ENSMUSG00000098188	4921515A04Rik|9430099J10Rik|Ankrd57|C820004L04Rik	sosondowah ankyrin repeat domain family member C	protein-coding	289.1	225.51	1128.14	1019.1	2.06909	3.08638e-22	5.90196e-20
Gm33337	Merged-chr10-118710033-2	chr10	118708188	118711641	+	285.3	dedup_wt/regions.txt|dedup_wt_low/regions.txt	Intergenic	Intergenic	Intergenic	5812	NR_155867	102636202	Mm.407006	NR_155867		-	predicted gene, 33337	ncRNA	119.91	111.67	557.79	545.14	2.25574	4.73782e-22	8.832e-20
Cd83	Merged-chr13-43766529-2	chr13	43763126	43769972	+	815	dedup_wt/regions.txt|dedup_wt_low/regions.txt	Intergenic	Intergenic	Intergenic	-18563	NM_001289915	12522	Mm.57175	NM_009856	ENSMUSG00000015396	-	CD83 antigen	protein-coding	441.87	393.55	1554.13	1461.24	1.85474	5.08305e-22	9.41635e-20
Kcnj2	Merged-chr11-111442934-2	chr11	111441364	111445911	+	229.7	dedup_wt/regions.txt|dedup_wt_low/regions.txt	Intergenic	Intergenic	Intergenic	377473	NM_008425	16518	Mm.4951	NM_008425	ENSMUSG00000041695	IRK1|Kcnf1|Kir2.1	potassium inwardly-rectifying channel, subfamily J, member 2	protein-coding	101.84	92.15	464.44	529.23	2.36237	9.83678e-22	1.77782e-19
Gsg1l	Merged-chr7-126098101-3	chr7	126096659	126100004	+	99.49	dedup_wt/regions.txt|dedup_wt_low/regions.txt	Intergenic	Intergenic	Intergenic	-15920	NM_001358885	269994	Mm.39599	NM_001101488	ENSMUSG00000046182	AI852434|C230098I05Rik|G630023A01Rik|Gm637|g1l	GSG1-like	protein-coding	36.14	47.7	320.08	306.48	2.87972	1.08218e-21	1.94398e-19
Kcnj2	Merged-chr11-111312503-2	chr11	111310754	111313995	+	239.25	dedup_wt/regions.txt|dedup_wt_low/regions.txt	Intergenic	Intergenic	Intergenic	246210	NM_008425	16518	Mm.4951	NM_008425	ENSMUSG00000041695	IRK1|Kcnf1|Kir2.1	potassium inwardly-rectifying channel, subfamily J, member 2	protein-coding	101.84	74.81	520.92	450.52	2.47752	1.13323e-21	2.01131e-19
Itpkb	Merged-chr1-180313152-2	chr1	180311697	180314921	+	249.35	dedup_wt/regions.txt|dedup_wt_low/regions.txt	Intergenic	Intergenic	Intergenic	-17167	NM_001081175	320404	Mm.132535	NM_001081175	ENSMUSG00000038855	1110033J02Rik|E130307H12Rik	inositol 1,4,5-trisphosphate 3-kinase B	protein-coding	108.41	93.24	494.25	477.31	2.27726	9.39869e-21	1.48972e-18
1700016G22Rik	Merged-chr13-5605077-2	chr13	5603500	5606587	+	243.65	dedup_wt/regions.txt|dedup_wt_low/regions.txt	Intergenic	Intergenic	Intergenic	253049	NR_045891	71867	Mm.179181	NR_045891	ENSMUSG00000100625	-	RIKEN cDNA 1700016G22 gene	ncRNA	129.77	113.84	560.15	539.28	2.18117	1.04667e-20	1.64907e-18
Tbl1xr1	Merged-chr3-21920351-1	chr3	21919238	21921464	+	210.4	dedup_wt_low/regions.txt	Intergenic	Intergenic	Lx8|LINE|L1	-156301	NM_030732	81004	Mm.202966	NM_030732	ENSMUSG00000027630	8030499H02Rik|A630076E03Rik|AW539987|C21|C230089I12Rik|DC42|Ira1|TBLR1	transducin (beta)-like 1X-linked receptor 1	protein-coding	31.21	18.43	263.6	222.75	3.34142	2.39438e-20	3.51334e-18
Aicda	Merged-chr6-122571368-1	chr6	122570013	122572723	+	196.4	dedup_wt_low/regions.txt	Intergenic	Intergenic	Intergenic	17559	NM_009645	11628	Mm.391503	NM_009645	ENSMUSG00000040627	Aid|Arp2	activation-induced cytidine deaminase	protein-coding	24.64	18.43	245.55	207.67	3.4243	2.90058e-20	4.19382e-18
Hspb1	Merged-chr5-135906808-1	chr5	135905395	135908222	+	180	dedup_wt_low/regions.txt	Intergenic	Intergenic	B1_Mus2|SINE|Alu	18889	NM_013560	15507	Mm.13849	NM_013560	ENSMUSG00000004951	27kDa|Hsp25	heat shock protein 1	protein-coding	16.43	15.18	223.59	191.76	3.72487	2.93823e-20	4.22763e-18
A230028O05Rik	Merged-chr16-25042423-2	chr16	25041643	25043626	+	116.35	dedup_wt/regions.txt|dedup_wt_low/regions.txt	Intergenic	Intergenic	CT-rich|Low_complexity|Low_complexity	-17005	NR_040374	319487	Mm.137341	NR_040374	ENSMUSG00000096960	-	RIKEN cDNA A230028O05 gene	ncRNA	23	31.44	269.87	228.61	3.16752	3.48552e-20	4.99086e-18
Mir21c	Merged-chr8-128167679-1	chr8	128166300	128169059	+	189.1	dedup_wt_low/regions.txt	Intergenic	Intergenic	L1_Mus3|LINE|L1	110546	NR_105822	102465212		NR_105822	ENSMUSG00000099326	Gm28013|mmu-mir-21c	microRNA 21c	ncRNA	13.14	23.85	227.51	208.51	3.50283	6.94588e-20	9.71113e-18
Olfr521	Merged-chr7-99794866-3	chr7	99793790	99796241	+	90.0467	dedup_wt/regions.txt|dedup_wt_low/regions.txt	Intergenic	Intergenic	Intergenic	27851	NM_146356	258353	Mm.377450	NM_146356	ENSMUSG00000073997	MOR101-2	olfactory receptor 521	protein-coding	44.35	39.03	313.81	263.78	2.80283	9.05934e-20	1.24892e-17
Gm5334	Merged-chr7-68668345-1	chr7	68667564	68669126	+	187.7	dedup_wt_low/regions.txt	Intergenic	Intergenic	B4A|SINE|B4	49889	NR_003648	384639	Mm.261760	NM_001013781		EG384639	tetraspanin 7 pseudogene	pseudo	13.14	21.68	243.99	188.41	3.5868	1.47891e-19	1.99249e-17
5430437J10Rik	Merged-chr15-5415782-2	chr15	5414795	5417063	+	130.3	dedup_wt/regions.txt|dedup_wt_low/regions.txt	Intergenic	Intergenic	Intergenic	-80389	NR_045274	71432	Mm.291087	NR_045274	ENSMUSG00000110018	-	RIKEN cDNA 5430437J10 gene	ncRNA	31.21	45.54	287.92	271.31	2.83557	1.54542e-19	2.06074e-17
Rasgef1b	Merged-chr5-99203547-2	chr5	99202630	99204749	+	172.5	dedup_wt/regions.txt|dedup_wt_low/regions.txt	Intergenic	Intergenic	Intergenic	49238	NM_181318	320292	Mm.259074	NM_145839	ENSMUSG00000089809	4732452O09Rik|GPIgamma4|Gpig4	RasGEF domain family, member 1B	protein-coding	70.63	57.46	350.68	354.22	2.47452	1.55043e-19	2.06074e-17
Trcg1	Merged-chr9-57234065-1	chr9	57233112	57235018	+	162.5	dedup_wt_low/regions.txt	Intergenic	Intergenic	Intergenic	-2491	NM_001014398	541610	Mm.378036	NM_001014398	ENSMUSG00000070298	-	taste receptor cell gene 1	protein-coding	8.21	13.01	187.5	188.41	4.09597	1.57066e-19	2.07832e-17
Glrx	Merged-chr13-75796733-2	chr13	75793700	75798119	+	175	dedup_wt/regions.txt|dedup_wt_low/regions.txt	Intergenic	Intergenic	Intergenic	-43976	NM_001360151	93692	Mm.25844	NM_053108	ENSMUSG00000021591	C86710|D13Wsu156e|Glrx1|Grx1|TTase	glutaredoxin	protein-coding	68.99	70.47	408.73	340.82	2.42512	3.12772e-19	4.10202e-17
Rhob	Merged-chr12-8510485-2	chr12	8509609	8511921	+	107.75	dedup_wt/regions.txt|dedup_wt_low/regions.txt	Intergenic	Intergenic	Intergenic	-10756	NM_007483	11852	Mm.687	NM_007483	ENSMUSG00000054364	AA017882|Arh6|Arhb	ras homolog family member B	protein-coding	36.14	33.61	258.89	247.87	2.86742	3.46072e-19	4.51875e-17
Clvs1	Merged-chr4-9119373-3	chr4	9113004	9125736	+	792.967	dedup_wt/regions.txt|dedup_wt_low/regions.txt	Intergenic	Intergenic	Intergenic	-149923	NM_001355183	74438	Mm.473368	NM_028940	ENSMUSG00000041216	4933402J24Rik|Clvl1|Rlbp1l1	clavesin 1	protein-coding	726.04	524.74	2286.87	2137.02	1.82741	7.30592e-19	9.13702e-17
Vwa3b	Merged-chr1-36987782-2	chr1	36986477	36989189	+	217.8	dedup_wt/regions.txt|dedup_wt_low/regions.txt	Intergenic	Intergenic	MTE2a|LTR|ERVL-MaLR	-41480	NM_001370829	70853	Mm.148848	NM_027580	ENSMUSG00000050122	4921511C04Rik|A230074B11Rik|Gm555	von Willebrand factor A domain containing 3B	protein-coding	95.27	74.81	455.81	387.71	2.32483	7.86724e-19	9.79769e-17
Dusp1	Merged-chr17-26514014-1	chr17	26512483	26515545	+	196.1	dedup_wt_low/regions.txt	Intergenic	Intergenic	Intergenic	-5542	NM_013642	19252	Mm.239041	NM_013642	ENSMUSG00000024190	3CH134|MKP1|Ptpn16|U19515|erp|mkp-1	dual specificity phosphatase 1	protein-coding	26.28	29.27	232.22	221.91	3.02149	9.88146e-19	1.20529e-16
Gm5334	Merged-chr7-68616254-1	chr7	68615208	68617301	+	244.8	dedup_wt_low/regions.txt	Intergenic	Intergenic	Intergenic	-2202	NR_003648	384639	Mm.261760	NM_001013781		EG384639	tetraspanin 7 pseudogene	pseudo	27.92	49.87	287.92	278.01	2.81987	9.9836e-19	1.21276e-16
Gm5334	Merged-chr7-68683551-1	chr7	68682429	68684674	+	216	dedup_wt_low/regions.txt	Intergenic	Intergenic	ORR1D2|LTR|ERVL-MaLR	65095	NR_003648	384639	Mm.261760	NM_001013781		EG384639	tetraspanin 7 pseudogene	pseudo	36.14	28.19	276.94	221.07	2.9743	1.03332e-18	1.2501e-16
E230025N22Rik	Merged-chr18-36708614-2	chr18	36706572	36710670	+	340.8	dedup_wt/regions.txt|dedup_wt_low/regions.txt	Intergenic	Intergenic	B4|SINE|B4	-12696	NM_172831	240216	Mm.252323	NM_172831	ENSMUSG00000044719	EG240216	Riken cDNA E230025N22 gene	protein-coding	174.12	150.7	662.92	607.94	1.97471	1.33904e-18	1.60684e-16
4930459C07Rik	Merged-chr10-96279443-1	chr10	96278564	96280322	+	152.7	dedup_wt_low/regions.txt	Intergenic	Intergenic	Intergenic	53236	NR_110448	74881	Mm.410819	NR_110448	ENSMUSG00000112762	-	RIKEN cDNA 4930459C07 gene	ncRNA	16.43	7.59	185.15	168.32	3.96388	4.20078e-18	4.69853e-16
Smim20	Merged-chr5-53402359-2	chr5	53400702	53404122	+	300.55	dedup_wt/regions.txt|dedup_wt_low/regions.txt	Intergenic	Intergenic	Intergenic	135306	NM_001145433	66278	Mm.27900	NM_001145433	ENSMUSG00000061461	1110067B18Rik|1810013D10Rik|N28078	small integral membrane protein 20	protein-coding	151.12	121.43	603.3	525.04	2.06015	4.24118e-18	4.72589e-16
BC005537	Merged-chr13-24791712-2	chr13	24790677	24792732	+	156.4	dedup_wt/regions.txt|dedup_wt_low/regions.txt	Intergenic	Intergenic	Lx8b|LINE|L1	-9953	NM_024473	79555	Mm.266668	NM_024473	ENSMUSG00000019132	8030460C05Rik|C78201	cDNA sequence BC005537	protein-coding	62.42	52.04	315.38	303.97	2.44903	5.90555e-18	6.43531e-16
Dync1li1	Merged-chr9-114672868-1	chr9	114671918	114673818	+	217.8	dedup_wt_low/regions.txt	Intergenic	Intergenic	Intergenic	-15963	NM_146229	235661	Mm.128627	NM_146229	ENSMUSG00000032435	1110053F02Rik|Dnclic1|LIC-1	dynein cytoplasmic 1 light intermediate chain 1	protein-coding	42.71	21.68	279.29	222.75	3.01706	9.79438e-18	1.03801e-15
D330050G23Rik	Merged-chr2-116942801-1	chr2	116941797	116943806	+	230	dedup_wt_low/regions.txt	Intergenic	Intergenic	Intergenic	42649	NR_040336	320975	Mm.132509	NR_040335	ENSMUSG00000085316	-	RIKEN cDNA D330050G23 gene	ncRNA	47.64	40.11	277.72	253.73	2.6121	1.27008e-17	1.32088e-15
4930522O17Rik	Merged-chr4-53217976-2	chr4	53217010	53219358	+	210.65	dedup_wt/regions.txt|dedup_wt_low/regions.txt	Intergenic	Intergenic	Intergenic	-28012	NR_040665	78180	Mm.243847	NR_040665	ENSMUSG00000086947	-	RIKEN cDNA 4930522O17 gene	ncRNA	103.49	74.81	440.9	391.06	2.24093	1.59789e-17	1.63315e-15
1810053B23Rik	Merged-chr16-93142796-1	chr16	93141581	93144011	+	220.9	dedup_wt_low/regions.txt	Intergenic	Intergenic	Intergenic	210393	NR_040486	69857	Mm.81192	NR_040486	ENSMUSG00000100277	1810008L18Rik|1810056K14Rik	RIKEN cDNA 1810053B23 gene	ncRNA	34.5	34.69	298.9	209.35	2.87719	1.78781e-17	1.81475e-15
Mief1	Merged-chr15-80219813-2	chr15	80218662	80220608	+	146.1	dedup_wt/regions.txt|dedup_wt_low/regions.txt	Intergenic	Intergenic	Intergenic	-14445	NM_001357659	239555	Mm.307163	NM_178719	ENSMUSG00000022412	A230016E22|AI452372|Smcr7l	mitochondrial elongation factor 1	protein-coding	55.85	54.21	321.65	277.18	2.44634	2.2213e-17	2.23184e-15
1700027J07Rik	Merged-chr10-43702938-2	chr10	43701381	43703799	+	98.65	dedup_wt/regions.txt|dedup_wt_low/regions.txt	Intergenic	Intergenic	Intergenic	-43568	NR_040581	69443	Mm.484042	NR_040581	ENSMUSG00000111422	-	RIKEN cDNA 1700027J07 gene	ncRNA	31.21	28.19	231.43	206	2.88981	2.46156e-17	2.45659e-15
Hexim2	Merged-chr11-103146437-2	chr11	103144211	103148139	+	251.75	dedup_wt/regions.txt|dedup_wt_low/regions.txt	Intergenic	Intergenic	PB1D9|SINE|Alu	12816	NM_027658	71059	Mm.273871	NM_027658	ENSMUSG00000043372	4933402L21Rik	hexamethylene bis-acetamide inducible 2	protein-coding	124.84	114.92	503.66	461.4	2.01352	2.60078e-17	2.58682e-15
Bmper	Merged-chr9-23567056-2	chr9	23565853	23568579	+	120.8	dedup_wt/regions.txt|dedup_wt_low/regions.txt	Intergenic	Intergenic	Intergenic	344140	NM_028472	73230	Mm.335020	NM_028472	ENSMUSG00000031963	3110056H04Rik|CV-2|Crim3|Cv2	BMP-binding endothelial regulator	protein-coding	49.28	36.86	291.84	242.01	2.65424	2.68583e-17	2.66248e-15
1700006H21Rik	Merged-chr13-107619681-1	chr13	107618553	107620809	+	159.3	dedup_wt_low/regions.txt	Intergenic	Intergenic	Intergenic	-67716	NR_045900	72257	Mm.234155	NR_045900	ENSMUSG00000102000	-	RIKEN cDNA 1700006H21 gene	ncRNA	18.07	18.43	198.48	169.15	3.33076	3.00956e-17	2.93432e-15
Usp12	Merged-chr5-146798327-2	chr5	146796532	146800580	+	408.25	dedup_wt/regions.txt|dedup_wt_low/regions.txt	Intergenic	Intergenic	Intergenic	-3600	NM_011669	22217	Mm.167971	NM_011669	ENSMUSG00000029640	Ubh1	ubiquitin specific peptidase 12	protein-coding	236.54	164.79	790.8	746.11	1.94996	3.11906e-17	3.0212e-15
Itpripl2	Merged-chr7-118481626-3	chr7	118477957	118486579	+	683.767	dedup_wt/regions.txt|dedup_wt_low/regions.txt	Intergenic	Intergenic	ORR1G|LTR|ERVL-MaLR	9707	NM_001033380	319622	Mm.323386	NM_001033380	ENSMUSG00000095115	C130081G24|E030018N11Rik	inositol 1,4,5-triphosphate receptor interacting protein-like 2	protein-coding	661.98	527.99	1873.43	1829.7	1.64183	3.56683e-17	3.42139e-15
Gm26682	Merged-chr18-5124619-3	chr18	5122787	5126194	+	100.333	dedup_wt/regions.txt|dedup_wt_low/regions.txt	Intergenic	Intergenic	Intergenic	41241	NR_153824	102637682	Mm.451914	NR_153824		Gm38715	predicted gene, 26682	ncRNA	60.78	56.38	323.22	285.55	2.38304	4.51897e-17	4.29302e-15
A130077B15Rik	Merged-chr10-122563693-2	chr10	122561589	122565720	+	329.8	dedup_wt/regions.txt|dedup_wt_low/regions.txt	Intergenic	Intergenic	Intergenic	6237	NR_040616	319272	Mm.411763	NR_040616	ENSMUSG00000112095	-	RIKEN cDNA A130077B15 gene	ncRNA	182.33	145.28	639.38	591.2	1.91919	4.78544e-17	4.53164e-15
Mturn	Merged-chr6-54736744-2	chr6	54735163	54738647	+	340.8	dedup_wt/regions.txt|dedup_wt_low/regions.txt	Intergenic	Intergenic	Intergenic	55281	NM_001289740	68235	Mm.233860	NM_026629	ENSMUSG00000038065	2410066E13Rik|AI448550|B230212L03Rik	maturin, neural progenitor differentiation regulator homolog (Xenopus)	protein-coding	188.9	161.54	624.48	638.09	1.8558	5.30309e-17	4.98995e-15
Atp2b1	Merged-chr10-98896276-2	chr10	98893754	98899155	+	390.95	dedup_wt/regions.txt|dedup_wt_low/regions.txt	Intergenic	Intergenic	Intergenic	-18188	NM_001359508	67972	Mm.166944	NM_026482	ENSMUSG00000019943	2810442I22Rik|E130111D10Rik|Pmca1	ATPase, Ca++ transporting, plasma membrane 1	protein-coding	229.97	177.8	764.91	705.08	1.85962	7.34667e-17	6.82619e-15
Prex1	Merged-chr2-166731061-2	chr2	166728044	166733585	+	436	dedup_wt/regions.txt|dedup_wt_low/regions.txt	Intergenic	Intergenic	ID_B1|SINE|B4	-16982	NM_177782	277360	Mm.34420	NM_177782	ENSMUSG00000039621	G630042G04|P-REX1|Setd6	phosphatidylinositol-3,4,5-trisphosphate-dependent Rac exchange factor 1	protein-coding	280.89	255.86	984.57	829.02	1.75969	7.46842e-17	6.91762e-15
A230028O05Rik	Merged-chr16-25058832-2	chr16	25056463	25060689	+	424.65	dedup_wt/regions.txt|dedup_wt_low/regions.txt	Intergenic	Intergenic	Intergenic	-1063	NR_040374	319487	Mm.137341	NR_040374	ENSMUSG00000096960	-	RIKEN cDNA A230028O05 gene	ncRNA	249.68	188.65	861.4	740.25	1.87917	8.92655e-17	8.14102e-15
Fabp1	Merged-chr6-71198511-2	chr6	71197470	71199431	+	84.72	dedup_wt/regions.txt|dedup_wt_low/regions.txt	Intergenic	Intergenic	Intergenic	-1429	NM_017399	14080	Mm.22126	NM_017399	ENSMUSG00000054422	Fabpl|L-FABP	fatty acid binding protein 1, liver	protein-coding	26.28	17.35	185.15	190.92	3.14704	1.01495e-16	9.17169e-15
4930459C07Rik	Merged-chr10-96274409-2	chr10	96273034	96276159	+	170.15	dedup_wt/regions.txt|dedup_wt_low/regions.txt	Intergenic	Intergenic	Intergenic	48389	NR_110448	74881	Mm.410819	NR_110448	ENSMUSG00000112762	-	RIKEN cDNA 4930459C07 gene	ncRNA	72.28	71.56	339.7	329.09	2.21791	1.02635e-16	9.24654e-15
Clic6	Merged-chr16-92573339-1	chr16	92572273	92574405	+	138	dedup_wt_low/regions.txt	Intergenic	Intergenic	MLT1C|LTR|ERVL-MaLR	75192	NM_172469	209195	Mm.44747	NM_172469	ENSMUSG00000022949	5730466J16Rik|AL022908|AW045520|CLIC1L	chloride intracellular channel 6	protein-coding	8.21	14.09	162.4	156.59	3.78118	1.10759e-16	9.85857e-15
4933416E03Rik	Merged-chr2-159591916-1	chr2	159590831	159593001	+	137.6	dedup_wt_low/regions.txt	Intergenic	Intergenic	Intergenic	-355425	NR_040498	71081	Mm.383491	NR_040498	ENSMUSG00000085198	-	RIKEN cDNA 4933416E03 gene	ncRNA	6.57	9.76	182.01	134.82	4.2345	1.20074e-16	1.06556e-14
Galm	Merged-chr17-80113090-2	chr17	80112186	80114101	+	132.1	dedup_wt/regions.txt|dedup_wt_low/regions.txt	Intergenic	Intergenic	Intergenic	-14328	NM_176963	319625	Mm.29098	NM_176963	ENSMUSG00000035473	A530057M15Rik|AU015645|AU020959	galactose mutarotase	protein-coding	47.64	48.79	261.24	267.96	2.45452	1.42224e-16	1.24352e-14
Dnah17	Merged-chr11-118146492-2	chr11	118144927	118149164	+	161.85	dedup_wt/regions.txt|dedup_wt_low/regions.txt	Intergenic	Intergenic	B1_Mus2|SINE|Alu	-17826	NM_001167746	69926	Mm.473893	NM_001167746	ENSMUSG00000033987	2810003K23Rik|Dnahc17|Dnahcl1|Gm1178|mKIAA3028	dynein, axonemal, heavy chain 17	protein-coding	78.85	52.04	347.54	314.02	2.36421	1.5214e-16	1.31855e-14
Ccny	Merged-chr18-9485165-1	chr18	9483467	9486863	+	132	dedup_wt_low/regions.txt	Intergenic	Intergenic	L1_Mus2|LINE|L1	-35011	NM_026484	67974	Mm.86523	NM_026484	ENSMUSG00000024286	1700025H17Rik|3110050L10Rik|4631402G10Rik|5730405I09Rik	cyclin Y	protein-coding	6.57	4.34	157.69	148.22	4.8629	2.88257e-16	2.40675e-14
Hif1a	Merged-chr12-73794311-2	chr12	73792324	73796155	+	324.2	dedup_wt/regions.txt|dedup_wt_low/regions.txt	Intergenic	Intergenic	Intergenic	-107085	NM_001313920	15251	Mm.3879	NM_010431	ENSMUSG00000021109	AA959795|HIF-1-alpha|HIF1-alpha|HIF1alpha|MOP1|bHLHe78	hypoxia inducible factor 1, alpha subunit	protein-coding	182.33	151.78	641.74	568.59	1.86495	2.96257e-16	2.46659e-14
4930556J02Rik	Merged-chr14-61518486-2	chr14	61517297	61519771	+	98.45	dedup_wt/regions.txt|dedup_wt_low/regions.txt	Intergenic	Intergenic	B1_Mm|SINE|Alu	25846	NR_045714	75349	Mm.233613	NR_045714	ENSMUSG00000115656	-	RIKEN cDNA 4930556J02 gene	ncRNA	26.28	33.61	233.79	194.27	2.81725	3.09727e-16	2.56433e-14
C1qtnf1	Merged-chr11-118425194-2	chr11	118424123	118426423	+	91.9	dedup_wt/regions.txt|dedup_wt_low/regions.txt	Intergenic	Intergenic	Intergenic	-3184	NM_001204129	56745	Mm.23845	NM_019959	ENSMUSG00000017446	1600017K21Rik|Adip|CTRP1|Zsig37	C1q and tumor necrosis factor related protein 1	protein-coding	27.92	27.1	196.13	201.81	2.85688	3.09529e-16	2.56433e-14
9430078K24Rik	Merged-chr12-79841380-2	chr12	79837732	79845073	+	568.95	dedup_wt/regions.txt|dedup_wt_low/regions.txt	Intergenic	Intergenic	Intergenic	83331	NR_131075	77290	Mm.395042	NR_131073	ENSMUSG00000112765	-	RIKEN cDNA 9430078K24 gene	ncRNA	338.38	306.82	1041.06	963	1.6381	3.13239e-16	2.58619e-14
Atp1b3	Merged-chr9-96392481-1	chr9	96391302	96393661	+	198.2	dedup_wt_low/regions.txt	Intergenic	Intergenic	Intergenic	-28050	NM_007502	11933	Mm.424	NM_007502	ENSMUSG00000032412	AA409958|AI664000|AW212096	ATPase, Na+/K+ transporting, beta 3 polypeptide	protein-coding	39.42	34.69	242.42	215.21	2.63699	3.60554e-16	2.96034e-14
Mir29b-1	Merged-chr6-31065317-2	chr6	31063252	31066927	+	257.9	dedup_wt/regions.txt|dedup_wt_low/regions.txt	Intergenic	Intergenic	Intergenic	-1996	NR_029532	387223		NR_029532	ENSMUSG00000065604	Mirn29b|Mirn29b-1|mir-29b-1	microRNA 29b-1	ncRNA	137.98	116.01	542.89	453.87	1.98114	3.73505e-16	3.04977e-14
Nfe2l2	Merged-chr2-75763317-2	chr2	75761935	75764542	+	171.6	dedup_wt/regions.txt|dedup_wt_low/regions.txt	Intergenic	Intergenic	Intergenic	-58575	NR_132727	18024	Mm.1025	NM_010902	ENSMUSG00000015839	Nrf2	nuclear factor, erythroid derived 2, like 2	protein-coding	82.13	73.72	337.34	349.19	2.14587	4.09093e-16	3.32206e-14
Eps8l3	Merged-chr3-107833035-2	chr3	107831431	107834673	+	154	dedup_wt/regions.txt|dedup_wt_low/regions.txt	Intergenic	Intergenic	Intergenic	-44178	NM_133867	99662	Mm.108491	NM_133867	ENSMUSG00000040600	AI504489|Eps8r3	EPS8-like 3	protein-coding	100.2	72.64	404.81	360.08	2.16443	4.57634e-16	3.66602e-14
Retn	Merged-chr8-3648690-1	chr8	3647788	3649592	+	125	dedup_wt_low/regions.txt	Intergenic	Intergenic	B4A|SINE|B4	-7080	NM_001204959	57264	Mm.1181	NM_022984	ENSMUSG00000012705	ADSF|Fizz3|Rstn|Xcp4	resistin	protein-coding	8.21	8.67	149.84	139.01	4.09023	6.66778e-16	5.27021e-14
A930007I19Rik	Merged-chr19-29486828-2	chr19	29483503	29489942	+	996.85	dedup_wt/regions.txt|dedup_wt_low/regions.txt	Intergenic	Intergenic	Intergenic	35265	NR_015567	77779	Mm.458738	NR_015567	ENSMUSG00000097855	-	RIKEN cDNA A930007I19 gene	ncRNA	655.41	554.01	1821.65	1683.15	1.5381	9.43588e-16	7.34067e-14
Rbpj	Merged-chr5-53509698-3	chr5	53508672	53511024	+	100.023	dedup_wt/regions.txt|dedup_wt_low/regions.txt	Intergenic	Intergenic	Intergenic	-45931	NM_001080928	19664	Mm.209292	NM_009035	ENSMUSG00000039191	AI843960|CBF1|Igkjrb|Igkrsbp|RBP-J|RBP-J kappa|RBP-Jkappa|RBPjk|Rbpsuh	recombination signal binding protein for immunoglobulin kappa J region	protein-coding	73.92	75.89	330.28	326.58	2.1308	1.09311e-15	8.43747e-14
Mdm1	Merged-chr10-118097894-2	chr10	118096778	118098983	+	184.95	dedup_wt/regions.txt|dedup_wt_low/regions.txt	Intergenic	Intergenic	Intergenic	-43907	NM_148922	17245	Mm.101191	NM_010785	ENSMUSG00000020212	Arrd2|Mdm-1	transformed mouse 3T3 cell double minute 1	protein-coding	88.7	67.22	383.63	319.88	2.19057	1.39272e-15	1.06393e-13
Osbpl9	Merged-chr4-109204438-1	chr4	109203755	109205121	+	121.2	dedup_wt_low/regions.txt	Intergenic	Intergenic	Intergenic	-2166	NM_001368727	100273	Mm.366315	NM_133885	ENSMUSG00000028559	2600011I06Rik|AU015843|Orp-9	oxysterol binding protein-like 9	protein-coding	8.21	7.59	145.14	134.82	4.15654	1.53037e-15	1.16308e-13
A230028O05Rik	Merged-chr16-25025864-3	chr16	25023822	25027429	+	117.333	dedup_wt/regions.txt|dedup_wt_low/regions.txt	Intergenic	Intergenic	Intergenic	-34014	NR_040374	319487	Mm.137341	NR_040374	ENSMUSG00000096960	-	RIKEN cDNA A230028O05 gene	ncRNA	91.99	78.06	388.34	335.79	2.10029	1.60132e-15	1.21389e-13
D330050G23Rik	Merged-chr2-116990022-2	chr2	116988813	116991375	+	234.2	dedup_wt/regions.txt|dedup_wt_low/regions.txt	Intergenic	Intergenic	Intergenic	89942	NR_040336	320975	Mm.132509	NR_040335	ENSMUSG00000085316	-	RIKEN cDNA D330050G23 gene	ncRNA	128.13	92.15	448.75	431.26	2.01505	1.60557e-15	1.21401e-13
Lsm14a	Merged-chr7-34342248-1	chr7	34341258	34343239	+	123.6	dedup_wt_low/regions.txt	Intergenic	Intergenic	Intergenic	47457	NM_025948	67070	Mm.276503	NM_025948	ENSMUSG00000066568	2700023B17Rik|AA407828|AU017544|Tral|mRAP55A	LSM14A mRNA processing body assembly factor	protein-coding	11.5	5.42	153.77	131.47	4.16213	1.66377e-15	1.25163e-13
Vwf	Merged-chr6-125527609-2	chr6	125526967	125528687	+	75.82	dedup_wt/regions.txt|dedup_wt_low/regions.txt	Intergenic	Intergenic	Intergenic	-25121	NM_011708	22371	Mm.22339	NM_011708	ENSMUSG00000001930	6820430P06Rik|AI551257|B130011O06Rik|C630030D09|F8VWF|VWD	Von Willebrand factor	protein-coding	23	11.93	180.44	152.4	3.31645	1.90935e-15	1.42194e-13
BB123696	Merged-chr13-52821076-2	chr13	52817327	52824905	+	594.7	dedup_wt/regions.txt|dedup_wt_low/regions.txt	Intergenic	Intergenic	Intergenic	-63911	NR_027893	105404	Mm.184173	NR_027893		-	expressed sequence BB123696	ncRNA	369.59	339.34	1114.02	996.49	1.57632	2.96183e-15	2.12564e-13
Lyst	Merged-chr13-13538265-2	chr13	13536659	13539873	+	333.15	dedup_wt/regions.txt|dedup_wt_low/regions.txt	Intergenic	Intergenic	ID_B1|SINE|B4	-52143	NM_010748	17101	Mm.342337	NM_010748	ENSMUSG00000019726	D13Sfk13|beige|bg	lysosomal trafficking regulator	protein-coding	200.4	151.78	618.99	607.11	1.81087	2.99745e-15	2.146e-13
Tbl1xr1	Merged-chr3-21961024-2	chr3	21958559	21963230	+	361.35	dedup_wt/regions.txt|dedup_wt_low/regions.txt	Intergenic	Intergenic	Intergenic	-115758	NM_030732	81004	Mm.202966	NM_030732	ENSMUSG00000027630	8030499H02Rik|A630076E03Rik|AW539987|C21|C230089I12Rik|DC42|Ira1|TBLR1	transducin (beta)-like 1X-linked receptor 1	protein-coding	231.61	184.31	692.73	683.31	1.7347	3.33672e-15	2.38314e-13
Ctsl	Merged-chr13-64397869-1	chr13	64396852	64398887	+	156.5	dedup_wt_low/regions.txt	Intergenic	Intergenic	Intergenic	-27349	NM_009984	13039	Mm.930	NM_009984	ENSMUSG00000021477	1190035F06Rik|CatL|Ctsl1|MEP|fs|nkt	cathepsin L	protein-coding	26.28	23.85	185.15	176.69	2.86041	3.55361e-15	2.53054e-13
Rbpj	Merged-chr5-53453001-3	chr5	53450124	53456004	+	337.167	dedup_wt/regions.txt|dedup_wt_low/regions.txt	Intergenic	Intergenic	Intergenic	-102715	NM_001080928	19664	Mm.209292	NM_009035	ENSMUSG00000039191	AI843960|CBF1|Igkjrb|Igkrsbp|RBP-J|RBP-J kappa|RBP-Jkappa|RBPjk|Rbpsuh	recombination signal binding protein for immunoglobulin kappa J region	protein-coding	325.24	269.96	931.22	898.52	1.62589	3.56017e-15	2.53054e-13
Nrros	Merged-chr16-32171096-2	chr16	32169757	32172460	+	281.3	dedup_wt/regions.txt|dedup_wt_low/regions.txt	Intergenic	Intergenic	Intergenic	-5514	NM_001347181	224109	Mm.33498	NM_146069	ENSMUSG00000052384	E430025L02Rik|Lrcc33|Lrrc33	negative regulator of reactive oxygen species	protein-coding	167.55	133.35	527.2	536.77	1.83234	3.57284e-15	2.53347e-13
Hivep2	Merged-chr10-14187890-2	chr10	14185754	14189930	+	285.6	dedup_wt/regions.txt|dedup_wt_low/regions.txt	Intergenic	Intergenic	Intergenic	221463	NM_001358782	15273	Mm.42157	NM_010437	ENSMUSG00000015501	Gm20114|MIBP-1|MIBP1|Schnurri-2|Shn-2	human immunodeficiency virus type I enhancer binding protein 2	protein-coding	154.41	144.19	529.55	502.43	1.79243	3.93782e-15	2.78561e-13
4930545H06Rik	Merged-chr10-68378368-2	chr10	68377296	68379273	+	110.3	dedup_wt/regions.txt|dedup_wt_low/regions.txt	Intergenic	Intergenic	L1MB8|LINE|L1	-57142	NR_045357	75148	Mm.23505	NR_045357	ENSMUSG00000112157	-	RIKEN cDNA 4930545H06 gene	ncRNA	52.56	29.27	228.3	252.05	2.59593	4.04374e-15	2.85373e-13
Klhl25	Merged-chr7-75899557-2	chr7	75898322	75900233	+	85.5	dedup_wt/regions.txt|dedup_wt_low/regions.txt	Intergenic	Intergenic	Intergenic	50939	NM_001122780	207952	Mm.206223	NM_029652	ENSMUSG00000055652	2810402K13Rik|BC027373|Enc-1	kelch-like 25	protein-coding	31.21	21.68	208.68	170.83	2.87521	4.16163e-15	2.92994e-13
Irf8	Merged-chr8-120709057-2	chr8	120707504	120711670	+	155	dedup_wt/regions.txt|dedup_wt_low/regions.txt	Intergenic	Intergenic	Intergenic	-26771	NM_008320	15900	Mm.334861	NM_008320	ENSMUSG00000041515	AI893568|ICSBP|IRF-8|Icsbp1|Myls	interferon regulatory factor 8	protein-coding	142.91	88.9	491.11	459.73	2.058	4.26229e-15	2.98663e-13
Gm2176	Merged-chr18-80555348-2	chr18	80553379	80556807	+	351.1	dedup_wt/regions.txt|dedup_wt_low/regions.txt	Intergenic	Intergenic	Intergenic	-10547	NR_028424	100039348	Mm.254722	NR_028424	ENSMUSG00000118319	A430076E10Rik	glucosamine-6-phosphate deaminase 1 pseudogene	pseudo	220.11	172.38	663.7	648.14	1.75025	4.80931e-15	3.3462e-13
4930563H07Rik	Merged-chr6-49012420-1	chr6	49011044	49013797	+	119.8	dedup_wt_low/regions.txt	Intergenic	Intergenic	Intergenic	-12804	NR_126454	75347	Mm.207324	NR_126454	ENSMUSG00000107656	-	RIKEN cDNA 4930563H07 gene	ncRNA	9.86	11.93	138.86	137.33	3.64385	8.13078e-15	5.5022e-13
Lsm14a	Merged-chr7-34338801-1	chr7	34337760	34339842	+	124.7	dedup_wt_low/regions.txt	Intergenic	Intergenic	Intergenic	50904	NM_025948	67070	Mm.276503	NM_025948	ENSMUSG00000066568	2700023B17Rik|AA407828|AU017544|Tral|mRAP55A	LSM14A mRNA processing body assembly factor	protein-coding	8.21	11.93	167.89	118.91	3.79344	8.30364e-15	5.60638e-13
Lta	Merged-chr17-35210137-2	chr17	35208815	35211422	+	288.1	dedup_wt/regions.txt|dedup_wt_low/regions.txt	Intergenic	Intergenic	RLTR31D_MM|LTR|ERVK	-4767	NM_010735	16992	Mm.87787	NM_010735	ENSMUSG00000024402	LT|LT-[a]|LT-alpha|LT[a]|LTalpha|Ltx|TNF-beta|TNFSF1|Tnfb|Tnfsf1b|Tnlg1e|hlb382	lymphotoxin A	protein-coding	165.91	143.11	531.9	519.18	1.77289	8.63045e-15	5.81379e-13
Slc38a2	Merged-chr15-96743549-2	chr15	96741292	96745686	+	259	dedup_wt/regions.txt|dedup_wt_low/regions.txt	Intergenic	Intergenic	Intergenic	-43761	NM_175121	67760	Mm.46754	NM_175121	ENSMUSG00000022462	5033402L14Rik|AI316867|ATA2|SAT2|mKIAA1382	solute carrier family 38, member 2	protein-coding	149.48	117.09	499.74	463.91	1.86567	8.80531e-15	5.90474e-13
Eps8l3	Merged-chr3-107862576-1	chr3	107861675	107863477	+	165.3	dedup_wt_low/regions.txt	Intergenic	Intergenic	MTD|LTR|ERVL-MaLR	-14654	NM_133867	99662	Mm.108491	NM_133867	ENSMUSG00000040600	AI504489|Eps8r3	EPS8-like 3	protein-coding	32.85	17.35	217.31	163.29	2.97678	9.80542e-15	6.53107e-13
Plekhg6	Merged-chr6-125424724-3	chr6	125422295	125427937	+	305.167	dedup_wt/regions.txt|dedup_wt_low/regions.txt	Intergenic	Intergenic	RMER17C|LTR|ERVK	-44612	NM_198604	213522	Mm.333396	NM_198604	ENSMUSG00000038167	BC026778|Gm155	pleckstrin homology domain containing, family G (with RhoGef domain) member 6	protein-coding	302.24	166.96	962.61	875.91	1.98496	1.21771e-14	8.02068e-13
Gse1	Merged-chr8-120436477-2	chr8	120435362	120437475	+	129.15	dedup_wt/regions.txt|dedup_wt_low/regions.txt	Intergenic	Intergenic	Intergenic	-52448	NM_198671	382034	Mm.334856	NM_198671	ENSMUSG00000031822	2210013I18Rik|mKIAA0182	genetic suppressor element 1, coiled-coil protein	protein-coding	65.71	32.53	257.32	284.71	2.50936	1.24619e-14	8.19004e-13
Smox	Merged-chr2-131436419-1	chr2	131435678	131437161	+	116.6	dedup_wt_low/regions.txt	Intergenic	Intergenic	MTD|LTR|ERVL-MaLR	-55443	NM_145533	228608	Mm.136586	NM_145533	ENSMUSG00000027333	B130066H01Rik|PAO|PAOh1|SMO	spermine oxidase	protein-coding	11.5	2.17	139.64	129.8	4.47645	1.30523e-14	8.54017e-13
4933416E03Rik	Merged-chr2-159784436-2	chr2	159782596	159786031	+	267.95	dedup_wt/regions.txt|dedup_wt_low/regions.txt	Intergenic	Intergenic	B3|SINE|B2	-163028	NR_040498	71081	Mm.383491	NR_040498	ENSMUSG00000085198	-	RIKEN cDNA 4933416E03 gene	ncRNA	134.7	148.53	493.46	482.34	1.78001	1.33774e-14	8.7336e-13
Kcnj2	Merged-chr11-111290983-2	chr11	111289972	111292136	+	106.6	dedup_wt/regions.txt|dedup_wt_low/regions.txt	Intergenic	Intergenic	ORR1A1|LTR|ERVL-MaLR	224890	NM_008425	16518	Mm.4951	NM_008425	ENSMUSG00000041695	IRK1|Kcnf1|Kir2.1	potassium inwardly-rectifying channel, subfamily J, member 2	protein-coding	34.5	50.96	233	235.31	2.42593	1.6353e-14	1.0583e-12
Clvs1	Merged-chr4-9098647-2	chr4	9096642	9100314	+	213.65	dedup_wt/regions.txt|dedup_wt_low/regions.txt	Intergenic	Intergenic	Intergenic	-170815	NM_001355183	74438	Mm.473368	NM_028940	ENSMUSG00000041216	4933402J24Rik|Clvl1|Rlbp1l1	clavesin 1	protein-coding	128.13	104.08	425.21	422.88	1.87955	1.72065e-14	1.1039e-12
Slc25a19	Merged-chr11-115640758-2	chr11	115637697	115643620	+	551.9	dedup_wt/regions.txt|dedup_wt_low/regions.txt	Intergenic	Intergenic	Intergenic	-12363	NM_001252394	67283	Mm.383426	NM_026071	ENSMUSG00000020744	2900089E13Rik|DNC|MUP1|TPC	solute carrier family 25 (mitochondrial thiamine pyrophosphate carrier), member 19	protein-coding	366.31	261.28	1000.26	983.93	1.66942	2.35136e-14	1.48286e-12
Cetn1	Merged-chr18-9552862-1	chr18	9551658	9554066	+	111.3	dedup_wt_low/regions.txt	Intergenic	Intergenic	MMVL30-int|LTR|ERV1	66607	NM_007593	26369	Mm.195831	NM_007593	ENSMUSG00000050996	caltractin	centrin 1	protein-coding	6.57	5.42	142.78	113.88	4.444	2.69846e-14	1.69096e-12
Nfe2l2	Merged-chr2-75757241-1	chr2	75756727	75757756	+	113.4	dedup_wt_low/regions.txt	Intergenic	Intergenic	L1MA5|LINE|L1	-52578	NR_132727	18024	Mm.1025	NM_010902	ENSMUSG00000015839	Nrf2	nuclear factor, erythroid derived 2, like 2	protein-coding	13.14	6.51	134.94	127.28	3.81632	2.73176e-14	1.70462e-12
Ccl2	Merged-chr11-82006356-1	chr11	82004758	82007955	+	93.2	dedup_wt/regions.txt	Intergenic	Intergenic	Lx10|LINE|L1	-29221	NM_011333	20296	Mm.290320	NM_011333	ENSMUSG00000035385	AI323594|HC11|JE|MCAF|MCP-1|MCP1|SMC-CF|Scya2|Sigje	chemokine (C-C motif) ligand 2	protein-coding	108.41	107.33	407.17	376.83	1.8622	4.10313e-14	2.47692e-12
Mir34a	Merged-chr4-150060702-2	chr4	150059038	150062301	+	310.9	dedup_wt/regions.txt|dedup_wt_low/regions.txt	Intergenic	Intergenic	Intergenic	-7785	NR_029751	723848		NR_029751	ENSMUSG00000065493	Mirn34a|mir-34a|mmu-mir-34a	microRNA 34a	ncRNA	174.12	161.54	604.86	509.13	1.73409	4.09559e-14	2.47692e-12
Eya3	Merged-chr4-132621642-2	chr4	132620785	132622830	+	84.3	dedup_wt/regions.txt|dedup_wt_low/regions.txt	Intergenic	Intergenic	RLTR11D|LTR|ERVK	-17239	NM_211357	14050	Mm.227733	NM_010166	ENSMUSG00000028886	AI844637	EYA transcriptional coactivator and phosphatase 3	protein-coding	24.64	32.53	199.27	171.66	2.67529	4.64255e-14	2.7743e-12
Clvs1	Merged-chr4-9110623-2	chr4	9108697	9112372	+	316.9	dedup_wt/regions.txt|dedup_wt_low/regions.txt	Intergenic	Intergenic	L1MB2|LINE|L1	-158759	NM_001355183	74438	Mm.473368	NM_028940	ENSMUSG00000041216	4933402J24Rik|Clvl1|Rlbp1l1	clavesin 1	protein-coding	198.76	153.95	655.86	544.3	1.7767	4.93285e-14	2.93006e-12
Ccl4	Merged-chr11-83660068-3	chr11	83654279	83665770	+	734.9	dedup_wt/regions.txt|dedup_wt_low/regions.txt	Intergenic	Intergenic	Intergenic	-2560	NM_013652	20303	Mm.244263	NM_013652	ENSMUSG00000018930	AT744.1|Act-2|MIP-1B|Mip1b|Scya4	chemokine (C-C motif) ligand 4	protein-coding	801.6	623.4	2027.98	1936.04	1.47971	5.03813e-14	2.9866e-12
Fkbpl	Merged-chr17-34640231-2	chr17	34638741	34641725	+	240.4	dedup_wt/regions.txt|dedup_wt_low/regions.txt	Intergenic	Intergenic	Intergenic	-4581	NM_019873	56299	Mm.10025	NM_019873	ENSMUSG00000033739	DIR1|NG7|Ppiase-X|Wisp39	FK506 binding protein-like	protein-coding	123.2	129.02	458.94	417.02	1.79411	5.61603e-14	3.30767e-12
Sys1	Merged-chr2-164456713-3	chr2	164454071	164459604	+	245.133	dedup_wt/regions.txt|dedup_wt_low/regions.txt	Intergenic	Intergenic	Intergenic	-4134	NM_025575	66460	Mm.44218	NM_025575	ENSMUSG00000045503	2610042O14Rik|AI266964|C87389	SYS1 Golgi-localized integral membrane protein homolog (S. cerevisiae)	protein-coding	192.19	223.34	691.95	613.81	1.64647	7.15418e-14	4.1497e-12
Cd83	Merged-chr13-43777881-2	chr13	43774486	43781026	+	898.6	dedup_wt/regions.txt|dedup_wt_low/regions.txt	Intergenic	Intergenic	Intergenic	-7356	NM_001289915	12522	Mm.57175	NM_009856	ENSMUSG00000015396	-	CD83 antigen	protein-coding	622.56	494.38	1567.47	1523.21	1.47262	8.53443e-14	4.88341e-12
Gm5334	Merged-chr7-68593967-2	chr7	68592584	68595511	+	180.9	dedup_wt/regions.txt|dedup_wt_low/regions.txt	Intergenic	Intergenic	Intergenic	-24409	NR_003648	384639	Mm.261760	NM_001013781		EG384639	tetraspanin 7 pseudogene	pseudo	100.2	63.97	363.23	322.39	2.08707	9.9737e-14	5.6524e-12
Mir7661	Merged-chr6-108555014-1	chr6	108554091	108555938	+	119.8	dedup_wt_low/regions.txt	Intergenic	Intergenic	Intergenic	65271	NR_106121	102465766		NR_106121	ENSMUSG00000105697	mmu-mir-7661	microRNA 7661	ncRNA	1.64	4.34	153.77	121.42	5.41021	1.02459e-13	5.78481e-12
Vps54	Merged-chr11-21224070-2	chr11	21222551	21225728	+	276.45	dedup_wt/regions.txt|dedup_wt_low/regions.txt	Intergenic	Intergenic	MTE2a|LTR|ERVL-MaLR	-14893	NM_139061	245944	Mm.170103	NM_139061	ENSMUSG00000020128	Hcc8|Vps54l|mSLP8|wr	VPS54 GARP complex subunit	protein-coding	149.48	168.05	520.14	507.46	1.68916	1.03343e-13	5.82336e-12
Lrrc8d	Merged-chr5-105626492-1	chr5	105625538	105627447	+	156.2	dedup_wt_low/regions.txt	Intergenic	Intergenic	Intergenic	-73477	NM_001122768	231549	Mm.23837	NM_178701	ENSMUSG00000046079	2810473G09Rik|4930525N13Rik|A930019F03|Lrrc5	leucine rich repeat containing 8D	protein-coding	27.92	29.27	196.91	163.29	2.65132	1.04209e-13	5.86103e-12
Gm5420	Merged-chr10-21679170-2	chr10	21678278	21679885	+	89.685	dedup_wt/regions.txt|dedup_wt_low/regions.txt	Intergenic	Intergenic	Intergenic	-11764	NR_045843	432436	Mm.244553	NM_001004162	ENSMUSG00000056716	EG432436	predicted gene 5420	ncRNA	39.42	26.02	221.23	172.5	2.62221	1.17927e-13	6.55787e-12
1700006H21Rik	Merged-chr13-107597947-1	chr13	107597320	107598574	+	103.6	dedup_wt_low/regions.txt	Intergenic	Intergenic	Intergenic	-89450	NR_045900	72257	Mm.234155	NR_045900	ENSMUSG00000102000	-	RIKEN cDNA 1700006H21 gene	ncRNA	6.57	6.51	133.37	105.51	4.19317	1.65427e-13	8.93123e-12
Runx1	Merged-chr16-93084479-1	chr16	93083632	93085327	+	31.1	dedup_wt/regions.txt	Intergenic	Intergenic	Intergenic	-258405	NM_001111022	12394	Mm.4081	NM_009821	ENSMUSG00000022952	AML1|CBF-alpha-2|Cbfa2|Pebp2a2|Pebpa2b	runt related transcription factor 1	protein-coding	32.85	37.95	211.82	182.55	2.4668	1.69108e-13	9.11338e-12
Slc31a2	Merged-chr4-62283119-2	chr4	62282344	62284318	+	90.4	dedup_wt/regions.txt|dedup_wt_low/regions.txt	Intergenic	Intergenic	Intergenic	-3098	NM_025286	20530	Mm.292539	NM_025286	ENSMUSG00000066152	AI604396|CTR2	solute carrier family 31, member 2	protein-coding	39.42	32.53	190.64	199.3	2.45351	1.72989e-13	9.30563e-12
Srrm1	Merged-chr4-135314109-2	chr4	135312515	135315777	+	368.65	dedup_wt/regions.txt|dedup_wt_low/regions.txt	Intergenic	Intergenic	Intergenic	39000	NM_001369068	51796	Mm.1963	NM_016799	ENSMUSG00000028809	AA407769|POP101|Srm160	serine/arginine repetitive matrix 1	protein-coding	233.25	216.83	640.95	691.68	1.56859	1.82577e-13	9.78587e-12
Mrgprf	Merged-chr7-145293371-1	chr7	145292492	145294250	+	122.2	dedup_wt_low/regions.txt	Intergenic	Intergenic	Intergenic	-7538	NM_145379	211577	Mm.215151	NM_145379	ENSMUSG00000031070	BC019711|Mgrc|MrgF	MAS-related GPR, member F	protein-coding	21.35	10.84	147.49	134.82	3.19814	1.83462e-13	9.81555e-12
Notch4	Merged-chr17-34556701-2	chr17	34555034	34558101	+	250.8	dedup_wt/regions.txt|dedup_wt_low/regions.txt	Intergenic	Intergenic	Intergenic	-7728	NM_010929	18132	Mm.173813	NM_010929	ENSMUSG00000015468	Int-3|Int3|N4	notch 4	protein-coding	151.12	122.51	458.94	456.38	1.75194	1.89928e-13	1.01249e-11
1110002J07Rik	Merged-chr10-66852029-3	chr10	66850360	66854476	+	234.743	dedup_wt/regions.txt|dedup_wt_low/regions.txt	Intergenic	Intergenic	B3|SINE|B2	67966	NR_138561	68488	Mm.338835	NR_138560		-	RIKEN cDNA 1110002J07 gene	ncRNA	213.54	190.81	693.52	573.61	1.65229	1.97268e-13	1.04598e-11
Akt3	Merged-chr1-177287381-1	chr1	177286409	177288354	+	104.3	dedup_wt_low/regions.txt	Intergenic	Intergenic	Intergenic	-38614	NM_011785	23797	Mm.235194	NM_011785	ENSMUSG00000019699	AI851531|D930002M15Rik|Nmf350	thymoma viral proto-oncogene 3	protein-coding	1.64	7.59	131.01	109.7	4.55443	2.05006e-13	1.08506e-11
Agfg2	Merged-chr5-137707346-2	chr5	137704758	137709751	+	354.05	dedup_wt/regions.txt|dedup_wt_low/regions.txt	Intergenic	Intergenic	Intergenic	-22501	NM_001303266	231801	Mm.260869	NM_145566	ENSMUSG00000029722	A630095P14Rik|Hrbl|RAB-R|RABR	ArfGAP with FG repeats 2	protein-coding	231.61	175.64	674.69	612.13	1.66988	2.28287e-13	1.19972e-11
Rgs3	Merged-chr4-62729646-2	chr4	62728215	62730907	+	247.9	dedup_wt/regions.txt|dedup_wt_low/regions.txt	Intergenic	Intergenic	B1F|SINE|Alu	55587	NM_001310706	50780	Mm.286753	NM_019492	ENSMUSG00000059810	4930506N09Rik|C2PA-RGS3|C2pa|PDZ-RGS3|RGS3S	regulator of G-protein signaling 3	protein-coding	149.48	116.01	468.36	434.61	1.778	2.54861e-13	1.32994e-11
Rpl34	Merged-chr3-130873187-3	chr3	130871800	130875039	+	145.1	dedup_wt/regions.txt|dedup_wt_low/regions.txt	Intergenic	Intergenic	Intergenic	-143021	NM_001005859	68436	Mm.140568	NM_026724	ENSMUSG00000062006	1100001I22Rik	ribosomal protein L34	protein-coding	111.7	119.26	409.52	385.2	1.77954	2.71142e-13	1.40994e-11
Mir691	Merged-chr16-73647616-2	chr16	73646727	73648595	+	130.4	dedup_wt/regions.txt|dedup_wt_low/regions.txt	Intergenic	Intergenic	Intergenic	694406	NR_030464	751561		NR_030464	ENSMUSG00000104758	Mirn691|mir-691|mmu-mir-691	microRNA 691	ncRNA	65.71	52.04	263.6	247.87	2.13483	2.7449e-13	1.42485e-11
Cd101	Merged-chr3-101030675-2	chr3	101029095	101032069	+	249.25	dedup_wt/regions.txt|dedup_wt_low/regions.txt	Intergenic	Intergenic	Intergenic	-1029	NM_001167906	630146	Mm.190915	NM_001099332	ENSMUSG00000086564	EWI-101|Gm1016|Gm734|Igsf2	CD101 antigen	protein-coding	152.76	132.27	468.36	458.05	1.70733	2.86287e-13	1.47318e-11
Ccl11	Merged-chr11-82077859-2	chr11	82076523	82079308	+	250.1	dedup_wt/regions.txt|dedup_wt_low/regions.txt	Intergenic	Intergenic	Intergenic	20083	NM_011330	20292	Mm.4686	NM_011330	ENSMUSG00000020676	Scya11|eotaxin	chemokine (C-C motif) ligand 11	protein-coding	159.33	108.42	461.3	478.15	1.8277	3.15567e-13	1.60988e-11
N4bp1	Merged-chr8-86888335-2	chr8	86886946	86889785	+	288.05	dedup_wt/regions.txt|dedup_wt_low/regions.txt	Intergenic	Intergenic	Intergenic	-3107	NM_030563	80750	Mm.25117	NM_030563	ENSMUSG00000031652	AI481586|C81621	NEDD4 binding protein 1	protein-coding	172.48	151.78	542.89	486.52	1.67231	3.30163e-13	1.68145e-11
Aff1	Merged-chr5-103746125-3	chr5	103743971	103748748	+	208.3	dedup_wt/regions.txt|dedup_wt_low/regions.txt	Intergenic	Intergenic	MTE2b|LTR|ERVL-MaLR	-7803	NM_133919	17355	Mm.6949	NM_133919	ENSMUSG00000029313	9630032B01Rik|AW319193|Af4|Mllt2h|Rob	AF4/FMR2 family, member 1	protein-coding	213.54	208.16	637.03	603.76	1.55803	3.73753e-13	1.89045e-11
Rasgef1b	Merged-chr5-99214920-2	chr5	99213349	99216528	+	346.8	dedup_wt/regions.txt|dedup_wt_low/regions.txt	Intergenic	Intergenic	Intergenic	37989	NM_181318	320292	Mm.259074	NM_145839	ENSMUSG00000089809	4732452O09Rik|GPIgamma4|Gpig4	RasGEF domain family, member 1B	protein-coding	210.26	201.66	604.08	606.27	1.55666	4.46081e-13	2.22965e-11
0610040F04Rik	Merged-chr6-108571157-1	chr6	108570532	108571783	+	98.7	dedup_wt_low/regions.txt	Intergenic	Intergenic	Intergenic	52010	NR_040757	75394	Mm.395061	NR_040757	ENSMUSG00000087341	-	RIKEN cDNA 0610040F04 gene	ncRNA	8.21	3.25	109.05	118.91	4.42332	4.99576e-13	2.47203e-11
1600014C10Rik	Merged-chr7-38200439-2	chr7	38199408	38201255	+	115.6	dedup_wt/regions.txt|dedup_wt_low/regions.txt	Intergenic	Intergenic	Intergenic	16544	NM_028166	72244	Mm.187554	NM_028166		AI428873	RIKEN cDNA 1600014C10 gene	protein-coding	49.28	47.7	224.37	220.23	2.19915	5.51894e-13	2.72182e-11
Mir1928	Merged-chr1-74201172-1	chr1	74200578	74201767	+	100.1	dedup_wt_low/regions.txt	Intergenic	Intergenic	L1MA9|LINE|L1	5448	NR_035449	100316687		NR_035449	ENSMUSG00000087820	mmu-mir-1928	microRNA 1928	ncRNA	11.5	6.51	116.89	114.72	3.74913	5.78033e-13	2.83995e-11
Zc3hc1	Merged-chr6-30363596-2	chr6	30362805	30364840	+	71.15	dedup_wt/regions.txt|dedup_wt_low/regions.txt	Intergenic	Intergenic	B4|SINE|B4	27198	NM_172735	232679	Mm.29780	NM_172735	ENSMUSG00000039130	1110054L24Rik|AU018540|AU019789|HSPC216|Nipa	zinc finger, C3HC type 1	protein-coding	27.92	27.1	161.61	169.99	2.59361	6.13571e-13	3.00599e-11
Hif1a	Merged-chr12-73780393-2	chr12	73778014	73782757	+	717.2	dedup_wt/regions.txt|dedup_wt_low/regions.txt	Intergenic	Intergenic	Intergenic	-120939	NM_001313920	15251	Mm.3879	NM_010431	ENSMUSG00000021109	AA959795|HIF-1-alpha|HIF1-alpha|HIF1alpha|MOP1|bHLHe78	hypoxia inducible factor 1, alpha subunit	protein-coding	496.07	433.67	1226.99	1204.17	1.38981	6.67232e-13	3.25812e-11
Usp6nl	Merged-chr2-6471798-2	chr2	6471110	6472651	+	95	dedup_wt/regions.txt|dedup_wt_low/regions.txt	Intergenic	Intergenic	MLT1B|LTR|ERVL-MaLR	119144	NM_181399	98910	Mm.40673	NM_181399	ENSMUSG00000039046	AI316785|RNTRE|TRE2NL|mKIAA0019	USP6 N-terminal like	protein-coding	44.35	36.86	196.91	205.16	2.32176	6.75638e-13	3.29373e-11
Ndel1	Merged-chr11-68864301-2	chr11	68862631	68866063	+	384.35	dedup_wt/regions.txt|dedup_wt_low/regions.txt	Intergenic	Intergenic	MLT1D|LTR|ERVL-MaLR	-11212	NM_001363304	83431	Mm.31979	NM_023668	ENSMUSG00000018736	2600006O07Rik|MITAP1|NUDEL|mNudE-L|mNudel	nudE neurodevelopment protein 1 like 1	protein-coding	254.61	196.23	658.21	694.2	1.59368	7.38789e-13	3.58979e-11
Il6st	Merged-chr13-112443387-1	chr13	112442779	112443995	+	119	dedup_wt_low/regions.txt	Intergenic	Intergenic	Intergenic	-20683	NM_010560	16195	Mm.4364	NM_010560	ENSMUSG00000021756	5133400A03Rik|AA389424|BB405851|CD130|D13Ertd699e|gp130	interleukin 6 signal transducer	protein-coding	18.07	17.35	133.37	141.52	2.96013	7.73653e-13	3.75304e-11
Gm16897	Merged-chr1-194994305-2	chr1	194992443	194996099	+	240.95	dedup_wt/regions.txt|dedup_wt_low/regions.txt	Intergenic	Intergenic	Intergenic	-17312	NR_033564	320400	Mm.417608	NR_033564	ENSMUSG00000097325	C030002c11rik	predicted gene, 16897	ncRNA	149.48	114.92	464.44	420.37	1.75494	8.20697e-13	3.95536e-11
Clstn3	Merged-chr6-124477782-2	chr6	124476607	124478952	+	98.7	dedup_wt/regions.txt|dedup_wt_low/regions.txt	Intergenic	Intergenic	CYRA11_Mm|Unknown|Y-chromosome	-12995	NM_153508	232370	Mm.193701	NM_153508	ENSMUSG00000008153	CSTN3|Cs3|Cst-3|alc-beta	calsyntenin 3	protein-coding	42.71	40.11	200.84	200.97	2.2832	9.5183e-13	4.55771e-11
Lpin2	Merged-chr17-71251051-1	chr17	71250191	71251912	+	124.7	dedup_wt_low/regions.txt	Intergenic	Intergenic	Intergenic	46397	NM_001164885	64898	Mm.227924	NM_022882	ENSMUSG00000024052	2610511G02Rik|AI481352|AW742896	lipin 2	protein-coding	16.43	22.77	138.08	150.73	2.85161	1.05193e-12	5.01275e-11
Camk1d	Merged-chr2-5771133-2	chr2	5768731	5773292	+	388.7	dedup_wt/regions.txt|dedup_wt_low/regions.txt	Intergenic	Intergenic	Intergenic	-56249	NM_001290375	227541	Mm.191949	NM_177343	ENSMUSG00000039145	A630059D12Rik|CKLiK|CaMKIdelta|E030025C11Rik|mCKLiK	calcium/calmodulin-dependent protein kinase ID	protein-coding	254.61	248.27	704.5	695.03	1.47756	1.08306e-12	5.1528e-11
0610040F04Rik	Merged-chr6-108695753-1	chr6	108695155	108696351	+	97.7	dedup_wt_low/regions.txt	Intergenic	Intergenic	Intergenic	-34819	NR_104577	75394	Mm.395061	NR_040757	ENSMUSG00000087341	-	RIKEN cDNA 0610040F04 gene	ncRNA	8.21	9.76	112.97	113.05	3.63376	1.18039e-12	5.58895e-11
4930459C07Rik	Merged-chr10-96267275-1	chr10	96266604	96267946	+	114.8	dedup_wt_low/regions.txt	Intergenic	Intergenic	Intergenic	41068	NR_110448	74881	Mm.410819	NR_110448	ENSMUSG00000112762	-	RIKEN cDNA 4930459C07 gene	ncRNA	21.35	11.93	130.23	135.66	3.05376	1.52192e-12	7.09271e-11
Ubl3	Merged-chr5-148501352-2	chr5	148497547	148504527	+	461.35	dedup_wt/regions.txt|dedup_wt_low/regions.txt	Intergenic	Intergenic	Intergenic	50636	NM_001359202	24109	Mm.21846	NM_011908	ENSMUSG00000001687	AW108023|HCG|MUB|mmMUB	ubiquitin-like 3	protein-coding	343.31	256.95	866.89	853.3	1.52696	1.60145e-12	7.41672e-11
Smg9	Merged-chr7-24394899-2	chr7	24393582	24396091	+	190.1	dedup_wt/regions.txt|dedup_wt_low/regions.txt	Intergenic	Intergenic	Intergenic	-4792	NM_028047	71997	Mm.150977	NM_028047	ENSMUSG00000002210	1500002O20Rik|AI429693|N28092	smg-9 homolog, nonsense mediated mRNA decay factor (C. elegans)	protein-coding	111.7	88.9	355.39	345	1.81621	1.60593e-12	7.42585e-11
Sit1	Merged-chr4-43474510-2	chr4	43473351	43475839	+	232.75	dedup_wt/regions.txt|dedup_wt_low/regions.txt	Intergenic	Intergenic	Intergenic	9114	NM_019436	54390	Mm.31775	NM_019436	ENSMUSG00000028460	Sit	suppression inducing transmembrane adaptor 1	protein-coding	147.84	101.91	436.98	418.69	1.7936	1.62052e-12	7.48166e-11
B4galt5	Merged-chr2-167350971-4	chr2	167347881	167353326	+	162.55	dedup_wt/regions.txt|dedup_wt_low/regions.txt	Intergenic	Intergenic	Intergenic	-1425	NM_019835	56336	Mm.200886	NM_019835	ENSMUSG00000017929	9430078I07Rik|AW049941|AW539721	UDP-Gal:betaGlcNAc beta 1,4-galactosyltransferase, polypeptide 5	protein-coding	259.54	185.39	716.27	645.63	1.62493	2.01761e-12	9.17209e-11
5430425K12Rik	Merged-chr13-80949810-1	chr13	80949116	80950504	+	153.4	dedup_wt_low/regions.txt	Intergenic	Intergenic	Intergenic	9407	NR_103550	71416	Mm.415500	NR_103550		-	RIKEN cDNA 5430425K12 gene	ncRNA	41.07	19.52	175.73	179.2	2.60772	2.13805e-12	9.68989e-11
Ctsl	Merged-chr13-64374607-2	chr13	64372318	64376870	+	281.35	dedup_wt/regions.txt|dedup_wt_low/regions.txt	Intergenic	Intergenic	Intergenic	-4074	NM_009984	13039	Mm.930	NM_009984	ENSMUSG00000021477	1190035F06Rik|CatL|Ctsl1|MEP|fs|nkt	cathepsin L	protein-coding	182.33	159.37	539.75	490.71	1.59828	2.31275e-12	1.04497e-10
Rbpj	Merged-chr5-53547114-2	chr5	53545999	53547849	+	112.75	dedup_wt/regions.txt|dedup_wt_low/regions.txt	Intergenic	Intergenic	Intergenic	-8855	NM_001080928	19664	Mm.209292	NM_009035	ENSMUSG00000039191	AI843960|CBF1|Igkjrb|Igkrsbp|RBP-J|RBP-J kappa|RBP-Jkappa|RBPjk|Rbpsuh	recombination signal binding protein for immunoglobulin kappa J region	protein-coding	60.78	24.94	235.36	221.91	2.47109	2.59712e-12	1.16634e-10
1110002J07Rik	Merged-chr10-66848965-2	chr10	66847857	66849887	+	103	dedup_wt/regions.txt|dedup_wt_low/regions.txt	Intergenic	Intergenic	Intergenic	71512	NR_138561	68488	Mm.338835	NR_138560		-	RIKEN cDNA 1110002J07 gene	ncRNA	50.92	35.78	216.53	192.6	2.26435	3.25798e-12	1.43274e-10
D730003I15Rik	Merged-chr1-191260557-2	chr1	191257908	191263493	+	449.65	dedup_wt/regions.txt|dedup_wt_low/regions.txt	Intergenic	Intergenic	Intergenic	36246	NR_151547	100504360	Mm.16927	NM_001033188		AU020850	RIKEN cDNA D730003I15 gene	ncRNA	284.17	292.73	804.92	745.28	1.42522	3.29376e-12	1.44419e-10
Aff1	Merged-chr5-103721626-2	chr5	103720715	103722575	+	135.2	dedup_wt/regions.txt|dedup_wt_low/regions.txt	Intergenic	Intergenic	Intergenic	-32517	NM_133919	17355	Mm.6949	NM_133919	ENSMUSG00000029313	9630032B01Rik|AW319193|Af4|Mllt2h|Rob	AF4/FMR2 family, member 1	protein-coding	68.99	69.39	252.62	281.36	1.94755	3.32617e-12	1.45196e-10
Tnfaip3	Merged-chr10-18943629-1	chr10	18942866	18944392	+	90	dedup_wt_low/regions.txt	Intergenic	Intergenic	LTR41B|LTR|ERVL	68334	NM_001166402	21929	Mm.116683	NM_009397	ENSMUSG00000019850	A20|Tnfip3	tumor necrosis factor, alpha-induced protein 3	protein-coding	8.21	6.51	106.69	101.32	3.8482	4.40103e-12	1.87693e-10
Vps13d	Merged-chr4-145201253-2	chr4	145199115	145203191	+	368.5	dedup_wt/regions.txt|dedup_wt_low/regions.txt	Intergenic	Intergenic	ID_B1|SINE|B4	-6148	NM_001276465	230895	Mm.240310	NM_001033190	ENSMUSG00000020220	-	vacuolar protein sorting 13D	protein-coding	256.25	150.7	651.94	711.78	1.75993	4.47447e-12	1.90551e-10
Nenf	Merged-chr1-191274476-4	chr1	191264126	191284304	+	1316.12	dedup_wt/regions.txt|dedup_wt_low/regions.txt	Intergenic	Intergenic	MLT1L|LTR|ERVL-MaLR	43916	NM_025424	66208	Mm.46444	NM_025424	ENSMUSG00000037499	1110060M21Rik|SCIRP10|Spuf	neuron derived neurotrophic factor	protein-coding	2027	1663.11	4455.29	4379.55	1.26087	4.64179e-12	1.97393e-10
Hist2h2be	Merged-chr3-96227152-2	chr3	96226189	96228100	+	183.8	dedup_wt/regions.txt|dedup_wt_low/regions.txt	Intergenic	Intergenic	RLTR11D|LTR|ERVK	6072	NM_178214	319190	Mm.439791	NM_178214	ENSMUSG00000068854	AV127319|H2b-613|T25626	histone cluster 2, H2be	protein-coding	98.56	97.58	348.33	316.53	1.76198	5.85868e-12	2.46314e-10
[truncated: 3,690 more rows]

## Sheet: WTBasal_WTCPZ_CD11cHi_DOWN
Gene Name	ID	Chr	Start	End	Strand	Peak Score	Focus Ratio/Region Size	Annotation	Detailed Annotation	Distance to TSS	Nearest PromoterID	Entrez ID	Nearest Unigene	Nearest Refseq	Nearest Ensembl	Gene Alias	Gene Description	Gene Type	WT_Basal_rep1/	WT_Basal_rep2/	WT_CPZ_CD11chigh_rep1/	WT_CPZ_CD11chigh_rep2/	WT_Basal vs. WT_CPZ_CD11chigh Log2 Fold Change	WT_Basal vs. WT_CPZ_CD11chigh p-value	WT_Basal vs. WT_CPZ_CD11chigh adj. p-value
[truncated: 1,949 more rows]

[truncated: 7 more sheets: WTBasal_WTCPZ_CD11cHi_UP, WTCPZ_CD11cLo_WTCPZ_CD11cHi_DOW, WTCPZ_CD11cLo_WTCPZ_CD11cHi_UP, WTCPZ_CD11cLo_KOCPZ_CD11cLo_DOW, WTCPZ_CD11cLo_KOCPZ_CD11cLo_UP, WTCPZ_CD11cHi_KOCPZ_CD11cLo_DOW, WTCPZ_CD11cHi_KOCPZ_CD11cLo_UP]
